# Supplementary material for: Activation of goblet-cell stress sensor IRE1β is controlled by the mucin chaperone AGR2
Source: EMBO J. 2023 Dec 20;43(5):3. doi: 10.1038/s44318-023-00015-y (PMC10907643; doi:10.1038/s44318-023-00015-y)
Supplement: Supplementary file 3 — Source Data Fig. 1 [file 44318_2023_15_MOESM3_ESM.zip]

Archive with 27 entries (19 files):
- Figure 1/
- Figure 1/1A/
- Figure 1/1A/qPCR ERN2-ERN1.xlsx
- Figure 1/1C/
- Figure 1/1C/Calu-1 - doxycycline and 4u8C.tif
- Figure 1/1C/Calu-1 - doxycycline.tif
- Figure 1/1C/Calu-1 - Untreated.tif
- Figure 1/1C/LS174T - doxycycline and 4u8C.tif
- Figure 1/1C/LS174T - doxycycline.tif
- Figure 1/1C/LS174T - Untreated.tif
- Figure 1/1D/
- Figure 1/1D/README.txt
- Figure 1/1D/western FLAG.tif
- Figure 1/1D/western tubulin.tif
- Figure 1/1E/
- Figure 1/1E/PCR gel XBP1S.tif
- Figure 1/1E/qPCR XBP1S-T.xlsx
- Figure 1/1E/README.txt
- Figure 1/1E/Replicate/
- Figure 1/1E/Replicate/PCR gel XBP1S repl1.TIFF
- Figure 1/1E/Replicate/qPCR XBP1S-T repl1.xlsx
- Figure 1/1E/Replicate/qPCR XBP1S-T repl2.xlsx
- Figure 1/1F/
- Figure 1/1F/qPCR BLOC1S1.xlsx
- Figure 1/1F/Replicate/
- Figure 1/1F/Replicate/qPCR BLOC1S1 repl1.xlsx
- Figure 1/1F/Replicate/qPCR BLOC1S1 repl2.xlsx
