# Supplementary material for: Activation of goblet-cell stress sensor IRE1β is controlled by the mucin chaperone AGR2
Source: EMBO J. 2023 Dec 20;43(5):3. doi: 10.1038/s44318-023-00015-y (PMC10907643; doi:10.1038/s44318-023-00015-y)
Supplement: Supplementary file 3 — Source Data Fig. 1 [file 44318_2023_15_MOESM3_ESM.zip › Figure 1/1A/qPCR ERN2-ERN1.xlsx]

## Sheet: README
Cultures of each line were analyzed via RT-qPCR in three replicate experiment, shown as separate datapoints in the figure.
For each experiment, relative expression (CNRQ values) were calculated from the Ct values using qBase plus.
The resulting CNRQ values were, for each separate repeat, normalized to the expression level of wildtype LS174T cells.

## Sheet: Source data
	ERN2
		Replicate 1	Replicate 2	Replicate 3
	Samples	ERN2 expression/LS174T cells	ERN2 expression/LS174T cells	ERN2 expression/LS174T cells
	A549	0.0006518	0.00780348	0.0083926
	Calu-1	0.009323	0.0283272	0.00785776
	Calu-3	0.04057	0.0273623	0.0219698
	HCT116	0.07484	0.0841049	0.304955
	HEK293T	0.08597	0.0242647	0.106211
	HT29	0.0983	0.552865	1.19748
	Hela	0.05213	0.0110358	0.0118142
	Jurkat	0.2061	0.0611431	0.152125
	LS174T	1	1	1
	LS174T ERN2Ko	0.1087	0.0469304	0.101297
	ERN1
		Replicate 1	Replicate 2	Replicate 3
	Samples	ERN2 expression/LS174T cells	ERN2 expression/LS174T cells	ERN2 expression/LS174T cells
	A549	0.07347	0.1431	0.1518
	Calu-1	0.07975	1.346	1.238
	Calu-3	0.179	0.3043	0.248
	HCT116	1.185	3.253	3.9
	HEK293T	0.1858	0.4937	0.4548
	HT29	0.2535	1.253	1.936
	Hela	0.0188	0.2159	0.2003
	Jurkat	0.2477	0.4419	0.4886
	LS174T	1	1	1
	LS174T ERN2Ko	0.2253	0.5638	1.254
