# Supplementary material for: Activation of goblet-cell stress sensor IRE1β is controlled by the mucin chaperone AGR2
Source: EMBO J. 2023 Dec 20;43(5):3. doi: 10.1038/s44318-023-00015-y (PMC10907643; doi:10.1038/s44318-023-00015-y)
Supplement: Supplementary file 3 — Source Data Fig. 1 [file 44318_2023_15_MOESM3_ESM.zip › Figure 1/1D/README.txt]

Western blot images of Calu-1 and LS174T ERN1KO cultures transduced with the doxycycline-inducible IRE1b-FLAG expression system.

Western blot images were obtained with the GE Amersham imagers which result in two distinct images, both are shown: 
- a lower qualiy jpeg colorimetric image that includes the size marker (left)
- a higher quality tiff image that only contains the ECL signal, without additional colorimetric data (i.e. no size marker)

The anti-FLAG western also contains residual signal depicting AGR2. After this image, blots were treated with NaN3 to remove HRP activity, and subsequently stained with anti-tubulin 
