# Supplementary material for: Activation of goblet-cell stress sensor IRE1β is controlled by the mucin chaperone AGR2
Source: EMBO J. 2023 Dec 20;43(5):3. doi: 10.1038/s44318-023-00015-y (PMC10907643; doi:10.1038/s44318-023-00015-y)
Supplement: Supplementary file 3 — Source Data Fig. 1 [file 44318_2023_15_MOESM3_ESM.zip › Figure 1/1E/qPCR XBP1S-T.xlsx]

## Sheet: README
The three datapoints represent three wells in a well plate, all treated, processed and analyzed simultaneously.
Relative expression (CNRQ values) were calculated from the Ct values using qBase plus.
To obtain XBP1S/T, the CNRQ values in each samples for XBP1S were divided by those obtained for XBP1T, yielding XBP1S/T

## Sheet: Source data
	CNRQ XBP1S
	Calu-1	Calu-1	Calu-1	LS174T	LS174T	LS174T
Doxycycline	-	+	+	-	+	+
4u8C	-	-	+	-	-	+
	0.199	7.54	0.214	1.28	5.31	1.86
	0.271	13.1	0.127	1.23	5.75	2.78
	0.309	9.97	0.298	0.908	3.29	1.4
	CNRQ XBP1T
	Calu-1	Calu-1	Calu-1	LS174T	LS174T	LS174T
Doxycycline	-	+	+	-	+	+
4u8C	-	-	+	-	-	+
	0.449	0.69	1.02	1.62	2.08	1.29
	0.492	1.34	0.789	1.91	2.14	2.15
	0.671	0.774	1.19	1.14	1.2	1.59
	CNRQ XBP1S/XBP1T
	Calu-1	Calu-1	Calu-1	LS174T	LS174T	LS174T
Doxycycline	-	+	+	-	+	+
4u8C	-	-	+	-	-	+
	0.444	10.9	0.211	0.788	2.56	1.43			This data is shown in the figure
	0.551	9.76	0.161	0.642	2.69	1.29
	0.46	12.9	0.251	0.794	2.75	0.879
