# Supplementary material for: Activation of goblet-cell stress sensor IRE1β is controlled by the mucin chaperone AGR2
Source: EMBO J. 2023 Dec 20;43(5):3. doi: 10.1038/s44318-023-00015-y (PMC10907643; doi:10.1038/s44318-023-00015-y)
Supplement: Supplementary file 3 — Source Data Fig. 1 [file 44318_2023_15_MOESM3_ESM.zip › Figure 1/1E/README.txt]

XBP1 splicing was shown in two ways:
- RT-qPCR (separate README information is included in the Excel file)
- Picture showing XBP1 unspliced and spliced PCR products, separated by agarose gel. This PCR was performed on 2 of the cDNA samples used for RT-qPCR per condition. The size marker is Eurogentec SmartLadder SF.
