# Supplementary material for: Activation of goblet-cell stress sensor IRE1β is controlled by the mucin chaperone AGR2
Source: EMBO J. 2023 Dec 20;43(5):3. doi: 10.1038/s44318-023-00015-y (PMC10907643; doi:10.1038/s44318-023-00015-y)
Supplement: Supplementary file 3 — Source Data Fig. 1 [file 44318_2023_15_MOESM3_ESM.zip › Figure 1/1E/Replicate/qPCR XBP1S-T repl1.xlsx]

## Sheet: README
For this trial experiment, the single datapoint for each condition corresponds to 1 well in a well plate.
Relative expression (CNRQ values) were calculated from the Ct values using qBase plus.
To obtain XBP1S/T, the CNRQ values in each samples for XBP1S were divided by those obtained for XBP1T, yielding XBP1S/T

## Sheet: Source data
	CNRQ XBP1S
	Calu-1	Calu-1	Calu-1	LS174T	LS174T	LS174T
Doxycycline	-	+	+	-	+	+
4u8C	-	-	+	-	-	+
	0.856804	4.80223	0.118698	0.718821	2.70139	1.36009
	CNRQ XBP1T
	Calu-1	Calu-1	Calu-1	LS174T	LS174T	LS174T
Doxycycline	-	+	+	-	+	+
4u8C	-	-	+	-	-	+
	0.945815	1.02904	0.655786	1.66205	1.81457	1.38156
	CNRQ XBP1S/XBP1T
	Calu-1	Calu-1	Calu-1	LS174T	LS174T	LS174T
Doxycycline	-	+	+	-	+	+		Replicate for the data shown in main figure
4u8C	-	-	+	-	-	+
	0.90589	4.66672	0.181002	0.432491	1.48872	0.984462
