# Supplementary material for: Activation of goblet-cell stress sensor IRE1β is controlled by the mucin chaperone AGR2
Source: EMBO J. 2023 Dec 20;43(5):3. doi: 10.1038/s44318-023-00015-y (PMC10907643; doi:10.1038/s44318-023-00015-y)
Supplement: Supplementary file 3 — Source Data Fig. 1 [file 44318_2023_15_MOESM3_ESM.zip › Figure 1/1E/Replicate/qPCR XBP1S-T repl2.xlsx]

## Sheet: README
The three datapoints represent three wells in a well plate, all treated, processed and analyzed simultaneously.
Relative expression (CNRQ values) were calculated from the Ct values using qBase plus.
To obtain XBP1S/T, the CNRQ values in each samples for XBP1S were divided by those obtained for XBP1T, yielding XBP1S/T

## Sheet: Source data
	CNRQ XBP1S
	Calu-1	Calu-1	Calu-1	LS174T	LS174T	LS174T
Doxycycline	-	+	+	-	+	+
4u8C	-	-	+	-	-	+
	0.1014	3.872	0.1073	2.754	5.815	1.583
	0.1309	3.588	0.07187	2.284	5.565	1.573
	0.1214	4.284	0.1329	2.046	6.09	1.611
	CNRQ XBP1T
	Calu-1	Calu-1	Calu-1	LS174T	LS174T	LS174T
Doxycycline	-	+	+	-	+	+
4u8C	-	-	+	-	-	+
	0.7801	0.5111	0.2761	4.089	2.474	2.08
	0.7596	0.366	0.2832	1.446	1.266	1.986
	0.4113	0.6922	0.816	1.548	2.395	1.751
	CNRQ XBP1S/XBP1T
	Calu-1	Calu-1	Calu-1	LS174T	LS174T	LS174T
Doxycycline	-	+	+	-	+	+		Replicate for the data shown in main figure
4u8C	-	-	+	-	-	+
	0.13	7.576	0.3886	0.6735	2.351	0.7612
	0.1723	9.802	0.2537	1.58	4.397	0.7917
	0.2952	6.189	0.1628	1.322	2.543	0.92
