# Supplementary material for: Activation of goblet-cell stress sensor IRE1β is controlled by the mucin chaperone AGR2
Source: EMBO J. 2023 Dec 20;43(5):3. doi: 10.1038/s44318-023-00015-y (PMC10907643; doi:10.1038/s44318-023-00015-y)
Supplement: Supplementary file 3 — Source Data Fig. 1 [file 44318_2023_15_MOESM3_ESM.zip › Figure 1/1F/Replicate/qPCR BLOC1S1 repl1.xlsx]

## Sheet: README
For this trial experiment, the single datapoint for each condition corresponds to 1 well in a well plate.
Relative expression (CNRQ values) were calculated from the Ct values using qBase plus.
To obtain XBP1S/T, the CNRQ values in each samples for XBP1S were divided by those obtained for XBP1T, yielding XBP1S/T

## Sheet: Source data
	CNRQ XBP1S
	Calu-1	Calu-1	Calu-1	LS174T	LS174T	LS174T
Doxycycline	-	+	+	-	+	+
4u8C	-	-	+	-	-	+
	1.08981	0.369183	2.94324	1.44969	0.541766	0.605308
