# Supplementary material for: Activation of goblet-cell stress sensor IRE1β is controlled by the mucin chaperone AGR2
Source: EMBO J. 2023 Dec 20;43(5):3. doi: 10.1038/s44318-023-00015-y (PMC10907643; doi:10.1038/s44318-023-00015-y)
Supplement: Supplementary file 3 — Source Data Fig. 1 [file 44318_2023_15_MOESM3_ESM.zip › Figure 1/1F/Replicate/qPCR BLOC1S1 repl2.xlsx]

## Sheet: README
The three datapoints represent three wells in a well plate, all treated, processed and analyzed simultaneously.
Relative expression (CNRQ values) were calculated from the Ct values using qBase plus.

## Sheet: Source data
	CNRQ BLOC1S1
	Calu-1	Calu-1	Calu-1	LS174T	LS174T	LS174T
Doxycycline	-	+	+	-	+	+
4u8C	-	-	+	-	-	+
	2.428	0.3016	0.7858	2.744	0.9663	3.271
	1.613	0.0796	1.007	1.908	0.823	4.586
	1.878	0.1106	0.2344	1.438	1.324	2.322
