# Supplementary material for: Activation of goblet-cell stress sensor IRE1β is controlled by the mucin chaperone AGR2
Source: EMBO J. 2023 Dec 20;43(5):3. doi: 10.1038/s44318-023-00015-y (PMC10907643; doi:10.1038/s44318-023-00015-y)
Supplement: Supplementary file 4 — Source Data Fig. 2 [file 44318_2023_15_MOESM4_ESM.zip]

Archive with 29 entries (23 files):
- Figure 2/
- Figure 2/2A/
- Figure 2/2A/README.txt
- Figure 2/2A/western input actin.tif
- Figure 2/2A/western input FLAG.tif
- Figure 2/2A/western IP actin.tif
- Figure 2/2A/western IP FLAG.tif
- Figure 2/2D/
- Figure 2/2D/Replicate/
- Figure 2/2D/Replicate/western AGR2  - IP samples.tif
- Figure 2/2D/Replicate/western AGR2 - input samples.tif
- Figure 2/2D/Replicate/western streptavidine  - IP samples.tif
- Figure 2/2D/Replicate/western streptavidine and tubulin - input samples.tif
- Figure 2/2D/western AGR2 - input samples.tif
- Figure 2/2D/western AGR2 - IP samples.tif
- Figure 2/2D/western streptavidine - input samples.tif
- Figure 2/2D/western streptavidine - IP samples.tif
- Figure 2/2D/western tubulin - input samples.tif
- Figure 2/2E/
- Figure 2/2E/README.txt
- Figure 2/2E/Replicate/
- Figure 2/2E/Replicate/western AGR2.tif
- Figure 2/2E/Replicate/western IRE1b.tif
- Figure 2/2E/Replicate/western tubulin.tif
- Figure 2/2E/western input AGR2.tif
- Figure 2/2E/western input IRE1b.tif
- Figure 2/2E/western input tubulin.tif
- Figure 2/2E/western IP AGR2.tif
- Figure 2/2E/western IP IRE1b.tif
