# Supplementary material for: Activation of goblet-cell stress sensor IRE1β is controlled by the mucin chaperone AGR2
Source: EMBO J. 2023 Dec 20;43(5):3. doi: 10.1038/s44318-023-00015-y (PMC10907643; doi:10.1038/s44318-023-00015-y)
Supplement: Supplementary file 4 — Source Data Fig. 2 [file 44318_2023_15_MOESM4_ESM.zip › Figure 2/2A/README.txt]

Western blot images of LS174T-IRE1b-FLAG AP-MS experiment depicted in pigures 2B, C. 

Western blot images were obtained with the Odyssey imaging system. 
'Depleted control' samples are identical in volume/overall protein concentration as the input samples and serve to confirm the efficiency of IRE1-FLAG IP. 
A small fraction of the IP sample (used for injection on the mass spectrometer) was loaded on a separate gel to further verify successful IP of the bait proteins.
