# Supplementary material for: Activation of goblet-cell stress sensor IRE1β is controlled by the mucin chaperone AGR2
Source: EMBO J. 2023 Dec 20;43(5):3. doi: 10.1038/s44318-023-00015-y (PMC10907643; doi:10.1038/s44318-023-00015-y)
Supplement: Supplementary file 4 — Source Data Fig. 2 [file 44318_2023_15_MOESM4_ESM.zip › Figure 2/2E/README.txt]

Western blot images of co-precipitation of endogenous IRE1b with AGR2. 

Western blot images were obtained with the Odyssey imaging system, and thus contain both a colorimetric, low quality, image to verify protein markers positions, as well as a higher quality image showing only the ECL signal.
As IP was performed with the same antibody used for detection of AGR2 on the membrane, IgG H and L chains are also stained very strongly. They are explicitly indicated on the image.
