# Supplementary material for: Activation of goblet-cell stress sensor IRE1β is controlled by the mucin chaperone AGR2
Source: EMBO J. 2023 Dec 20;43(5):3. doi: 10.1038/s44318-023-00015-y (PMC10907643; doi:10.1038/s44318-023-00015-y)
Supplement: Supplementary file 5 — Source Data Fig. 3 [file 44318_2023_15_MOESM5_ESM.zip]

Archive with 53 entries (36 files):
- Figure 3/
- Figure 3/3A/
- Figure 3/3A/qPCR XBP1S-T.xlsx
- Figure 3/3A/Replicate/
- Figure 3/3A/Replicate/qPCR XBP1S-T_repl1.xlsx
- Figure 3/3A/Replicate/qPCR XBP1S-T_repl2.xlsx
- Figure 3/3A/Replicate/qPCR XBP1S-T_repl3.xlsx
- Figure 3/3B/
- Figure 3/3B/qPCR BLOC1S1.xlsx
- Figure 3/3B/Replicate/
- Figure 3/3B/Replicate/qPCR BLOC1S1_repl2.xlsx
- Figure 3/3B/Replicate/qPCR BLOC1S1_repl3.xlsx
- Figure 3/3B/Replicate/qPCR BLOC1S1_repl4.xlsx
- Figure 3/3B/Replicate/qPCR BLOC1S_repl1.xlsx
- Figure 3/3C/
- Figure 3/3C/Calu-1 agr2 - Doxycyclin and 4u8C.tif
- Figure 3/3C/Calu-1 agr2 - Doxycyclin.tif
- Figure 3/3C/Calu-1 agr2 - Untreated.tif
- Figure 3/3C/Calu-1 ctrl - Doxycyclin and 4u8C.tif
- Figure 3/3C/Calu-1 ctrl - Doxycyclin.tif
- Figure 3/3C/Calu-1 ctrl - Untreated.tif
- Figure 3/3D/
- Figure 3/3D/Percentage cell death.xls
- Figure 3/3D/Replicate/
- Figure 3/3D/Replicate/Percentage cell death_repl.xls
- Figure 3/3E/
- Figure 3/3E/Replicate/
- Figure 3/3E/Replicate/western AGR2.tif
- Figure 3/3E/Replicate/western FLAG.tif
- Figure 3/3E/Replicate/western tubulin.tif
- Figure 3/3E/western AGR2.tif
- Figure 3/3E/western FLAG.tif
- Figure 3/3E/western tubulin.tif
- Figure 3/3F/
- Figure 3/3F/Replicates/
- Figure 3/3F/Replicates/RT-qPCR AGR2 repl1.xlsx
- Figure 3/3F/Replicates/RT-qPCR AGR2 repl2.xlsx
- Figure 3/3F/RT-qPCR AGR2.xlsx
- Figure 3/3G/
- Figure 3/3G/Replicates/
- Figure 3/3G/Replicates/RT-qPCR XBP1S repl1.xlsx
- Figure 3/3G/Replicates/RT-qPCR XBP1S repl2.xlsx
- Figure 3/3G/RT-qPCR XBP1S.xlsx
- Figure 3/3H/
- Figure 3/3H/replicate/
- Figure 3/3H/replicate/western AGR2.tif
- Figure 3/3H/replicate/western tubulin.tif
- Figure 3/3H/replicate/western XBP1S.tif
- Figure 3/3H/western AGR2.tif
- Figure 3/3H/western tubulin.tif
- Figure 3/3H/western XBP1S.tif
- Figure 3/3I/
- Figure 3/3I/quantification XBP1S and tubulin.xlsx
