# Supplementary material for: Activation of goblet-cell stress sensor IRE1β is controlled by the mucin chaperone AGR2
Source: EMBO J. 2023 Dec 20;43(5):3. doi: 10.1038/s44318-023-00015-y (PMC10907643; doi:10.1038/s44318-023-00015-y)
Supplement: Supplementary file 5 — Source Data Fig. 3 [file 44318_2023_15_MOESM5_ESM.zip › Figure 3/3A/qPCR XBP1S-T.xlsx]

## Sheet: README
The three datapoints represent three wells in a well plate, all treated, processed and analyzed simultaneously.
Relative expression (CNRQ values) were calculated from the Ct values using qBase plus.
To obtain XBP1S/T, the CNRQ values for XBP1S in each sample were divided by those obtained for XBP1T, yielding XBP1S/T (separate values for XBP1S and XBP1T are included in the source file)

## Sheet: Source data
	CNRQ XBP1S
	Calu-1_control	Calu-1_control	Calu-1_control	Calu-1_AGR2	Calu-1_AGR2	Calu-1_AGR2
Doxycycline	-	+	+	-	+	+
4u8C	-	-	+	-	-	+
	0.651	14.9	0.26	0.0615	2.2	2.2
	0.379	13.5	0.215	0.0358	3.26	0.965
	0.209	7.26	0.322	0.0559	2.42	1.19
	CNRQ XBP1T
	Calu-1_control	Calu-1_control	Calu-1_control	Calu-1_AGR2	Calu-1_AGR2	Calu-1_AGR2
Doxycycline	-	+	+	-	+	+
4u8C	-	-	+	-	-	+
	1.35	1.41	0.655	1.16	0.568	1.8
	0.762	1.47	0.766	0.79	0.781	0.782
	0.438	0.777	0.979	0.994	0.613	0.968
	CNRQ XBP1S/XBP1T
	Calu-1_control	Calu-1_control	Calu-1_control	Calu-1_AGR2	Calu-1_AGR2	Calu-1_AGR2
Doxycycline	-	+	+	-	+	+
4u8C	-	-	+	-	-	+
	0.483	10.6	0.397	0.0532	3.87	1.22			This data is shown in the figure
	0.497	9.19	0.281	0.0452	4.17	1.23
	0.478	9.34	0.329	0.0562	3.95	1.23
