# Supplementary material for: Activation of goblet-cell stress sensor IRE1β is controlled by the mucin chaperone AGR2
Source: EMBO J. 2023 Dec 20;43(5):3. doi: 10.1038/s44318-023-00015-y (PMC10907643; doi:10.1038/s44318-023-00015-y)
Supplement: Supplementary file 5 — Source Data Fig. 3 [file 44318_2023_15_MOESM5_ESM.zip › Figure 3/3A/Replicate/qPCR XBP1S-T_repl1.xlsx]

## Sheet: README
The three datapoints represent three wells in a well plate, all treated, processed and analyzed simultaneously.
Relative expression (CNRQ values) were calculated from the Ct values using qBase plus.
To obtain XBP1S/T, the CNRQ values for XBP1S in each sample were divided by those obtained for XBP1T, yielding XBP1S/T (separate values for XBP1S and XBP1T are included in the source file)

## Sheet: Source data
	CNRQ XBP1S
	Calu-1_control	Calu-1_control	Calu-1_control	Calu-1_AGR2	Calu-1_AGR2	Calu-1_AGR2
Doxycycline	-	+	+	-	+	+
4u8C	-	-	+	-	-	+
	0.586	10.74	4.87	0.0939	0.9866	2.259
	0.6405	12.54	5.798	0.0809	1.865	3.054
	0.6201	13.77	4.682	0.04689	2.355	3.005
	CNRQ XBP1T
	Calu-1_control	Calu-1_control	Calu-1_control	Calu-1_AGR2	Calu-1_AGR2	Calu-1_AGR2
Doxycycline	-	+	+	-	+	+
4u8C	-	-	+	-	-	+
	0.8979	0.8917	0.64	1.155	1.624	0.9803
	0.8445	1.036	0.8272	1.183	0.7907	1.059
	0.8643	1.12	0.7226	1.352	0.8917	0.9285
	CNRQ XBP1S/XBP1T
	Calu-1_control	Calu-1_control	Calu-1_control	Calu-1_AGR2	Calu-1_AGR2	Calu-1_AGR2
Doxycycline	-	+	+	-	+	+
4u8C	-	-	+	-	-	+
	0.6526	12.05	7.609	0.08129	0.6075	2.304
	0.7584	12.11	7.009	0.06836	2.358	2.883
	0.7174	12.3	6.48	0.0347	2.641	3.236
