# Supplementary material for: Activation of goblet-cell stress sensor IRE1β is controlled by the mucin chaperone AGR2
Source: EMBO J. 2023 Dec 20;43(5):3. doi: 10.1038/s44318-023-00015-y (PMC10907643; doi:10.1038/s44318-023-00015-y)
Supplement: Supplementary file 5 — Source Data Fig. 3 [file 44318_2023_15_MOESM5_ESM.zip › Figure 3/3A/Replicate/qPCR XBP1S-T_repl2.xlsx]

## Sheet: README
The three datapoints represent three wells in a well plate, all treated, processed and analyzed simultaneously.
Relative expression (CNRQ values) were calculated from the Ct values using qBase plus.
To obtain XBP1S/T, the CNRQ values for XBP1S in each sample were divided by those obtained for XBP1T, yielding XBP1S/T (separate values for XBP1S and XBP1T are included in the source file)

## Sheet: Source data
	CNRQ XBP1S
	Calu-1_control	Calu-1_control	Calu-1_control	Calu-1_AGR2	Calu-1_AGR2	Calu-1_AGR2
Doxycycline	-	+	+	-	+	+
4u8C	-	-	+	-	-	+
	0.1847	6.711	2.473	0.04057	1.27	1.855
	0.1739	6.688	2.229	0.04229	1.242	1.763
	0.2033	6.649	2.445	0.04491	1.196	1.483
	CNRQ XBP1T
	Calu-1_control	Calu-1_control	Calu-1_control	Calu-1_AGR2	Calu-1_AGR2	Calu-1_AGR2
Doxycycline	-	+	+	-	+	+
4u8C	-	-	+	-	-	+
	0.8469	1.441	0.6243	1.414	0.9364	0.9807
	0.7938	1.241	0.5447	1.389	0.89	1.008
	0.8152	1.287	0.633	1.379	0.9193	0.9807
	CNRQ XBP1S/XBP1T
	Calu-1_control	Calu-1_control	Calu-1_control	Calu-1_AGR2	Calu-1_AGR2	Calu-1_AGR2
Doxycycline	-	+	+	-	+	+
4u8C	-	-	+	-	-	+
	0.2181	4.658	3.962	0.02868	1.356	1.892
	0.2191	5.388	4.093	0.03046	1.396	1.749
	0.2494	5.168	3.863	0.03257	1.301	1.512
