# Supplementary material for: Activation of goblet-cell stress sensor IRE1β is controlled by the mucin chaperone AGR2
Source: EMBO J. 2023 Dec 20;43(5):3. doi: 10.1038/s44318-023-00015-y (PMC10907643; doi:10.1038/s44318-023-00015-y)
Supplement: Supplementary file 5 — Source Data Fig. 3 [file 44318_2023_15_MOESM5_ESM.zip › Figure 3/3A/Replicate/qPCR XBP1S-T_repl3.xlsx]

## Sheet: README
The three datapoints represent three wells in a well plate, all treated, processed and analyzed simultaneously.
Relative expression (CNRQ values) were calculated from the Ct values using qBase plus.
To obtain XBP1S/T, the CNRQ values for XBP1S in each sample were divided by those obtained for XBP1T, yielding XBP1S/T (separate values for XBP1S and XBP1T are included in the source file)

## Sheet: Source data
	CNRQ XBP1S
	Calu-1_control	Calu-1_control	Calu-1_control	Calu-1_AGR2	Calu-1_AGR2	Calu-1_AGR2
Doxycycline	-	+	+	-	+	+
4u8C	-	-	+	-	-	+
	1.098	12.46	0.4773	0.09912	1.765	0.7133
	0.9823	14.04	0.5509	0.2121	1.92	0.4629
	0.9401	13.75	0.6005	0.129	1.503	0.5694
	CNRQ XBP1T
	Calu-1_control	Calu-1_control	Calu-1_control	Calu-1_AGR2	Calu-1_AGR2	Calu-1_AGR2
Doxycycline	-	+	+	-	+	+
4u8C	-	-	+	-	-	+
	1.977	0.6315	0.8849	0.8903	0.7121	1.06
	0.9447	0.8006	1.138	2.076	0.9115	0.6953
	0.6379	0.8456	1.747	2.152	0.7889	0.7429
	CNRQ XBP1S/XBP1T
	Calu-1_control	Calu-1_control	Calu-1_control	Calu-1_AGR2	Calu-1_AGR2	Calu-1_AGR2
Doxycycline	-	+	+	-	+	+
4u8C	-	-	+	-	-	+
	0.5552	19.74	0.5394	0.1113	2.479	0.6726
	1.04	17.54	0.4839	0.1022	2.106	0.6657
	1.474	16.26	0.3438	0.05993	1.905	0.7664
