# Supplementary material for: Activation of goblet-cell stress sensor IRE1β is controlled by the mucin chaperone AGR2
Source: EMBO J. 2023 Dec 20;43(5):3. doi: 10.1038/s44318-023-00015-y (PMC10907643; doi:10.1038/s44318-023-00015-y)
Supplement: Supplementary file 5 — Source Data Fig. 3 [file 44318_2023_15_MOESM5_ESM.zip › Figure 3/3B/Replicate/qPCR BLOC1S1_repl3.xlsx]

## Sheet: README
The three datapoints represent three wells in a well plate, all treated, processed and analyzed simultaneously.
Relative expression (CNRQ values) were calculated from the Ct values using qBase plus.
To obtain XBP1S/T, the CNRQ values for XBP1S in each sample were divided by those obtained for XBP1T, yielding XBP1S/T (separate values for XBP1S and XBP1T are included in the source file)

## Sheet: Source data
	CNRQ XBP1S									CNRQ BLOC1S1
	Calu-1_control	Calu-1_control	Calu-1_control	Calu-1_AGR2	Calu-1_AGR2	Calu-1_AGR2				Calu-1_control	Calu-1_control	Calu-1_control	Calu-1_AGR2	Calu-1_AGR2	Calu-1_AGR2
Doxycycline	-	+	+	-	+	+			Doxycycline	-	+	+	-	+	+
4u8C	-	-	+	-	-	+			4u8C	-	-	+	-	-	+
	1.098	12.46	0.4773	0.09912	1.765	0.7133				1.222	0.2392	1.421	1.572	1.433	2.735
	0.9823	14.04	0.5509	0.2121	1.92	0.4629				1.36	0.2563	3.248	2.836	1.098	0.7027
	0.9401	13.75	0.6005	0.129	1.503	0.5694				0.5763	0.2283	1.253	1.411	1.093	0.6209
	CNRQ XBP1T
	Calu-1_control	Calu-1_control	Calu-1_control	Calu-1_AGR2	Calu-1_AGR2	Calu-1_AGR2
Doxycycline	-	+	+	-	+	+
4u8C	-	-	+	-	-	+
	1.977	0.6315	0.8849	0.8903	0.7121	1.06
	0.9447	0.8006	1.138	2.076	0.9115	0.6953
	0.6379	0.8456	1.747	2.152	0.7889	0.7429
	CNRQ XBP1S/XBP1T
	Calu-1_control	Calu-1_control	Calu-1_control	Calu-1_AGR2	Calu-1_AGR2	Calu-1_AGR2
Doxycycline	-	+	+	-	+	+
4u8C	-	-	+	-	-	+
	0.5552	19.74	0.5394	0.1113	2.479	0.6726
	1.04	17.54	0.4839	0.1022	2.106	0.6657
	1.474	16.26	0.3438	0.05993	1.905	0.7664
