# Supplementary material for: Activation of goblet-cell stress sensor IRE1β is controlled by the mucin chaperone AGR2
Source: EMBO J. 2023 Dec 20;43(5):3. doi: 10.1038/s44318-023-00015-y (PMC10907643; doi:10.1038/s44318-023-00015-y)
Supplement: Supplementary file 5 — Source Data Fig. 3 [file 44318_2023_15_MOESM5_ESM.zip › Figure 3/3B/Replicate/qPCR BLOC1S_repl1.xlsx]

## Sheet: README
The three datapoints represent three wells in a well plate, all treated, processed and analyzed simultaneously.
Relative expression (CNRQ values) were calculated from the Ct values using qBase plus.

## Sheet: Source data
	CNRQ BLOC1S1
	Calu-1_control	Calu-1_control	Calu-1_control	Calu-1_AGR2	Calu-1_AGR2	Calu-1_AGR2
Doxycycline	-	+	+	-	+	+
4u8C	-	-	+	-	-	+
	2.404	0.2287	0.9396	2.63	2.194	1.361
	1.811	0.2474	1.021	2.292	1.213	1.434
	3.053	0.2637	1.025	2.448	0.9129	1.421
