# Supplementary material for: Activation of goblet-cell stress sensor IRE1β is controlled by the mucin chaperone AGR2
Source: EMBO J. 2023 Dec 20;43(5):3. doi: 10.1038/s44318-023-00015-y (PMC10907643; doi:10.1038/s44318-023-00015-y)
Supplement: Supplementary file 5 — Source Data Fig. 3 [file 44318_2023_15_MOESM5_ESM.zip › Figure 3/3D/Percentage cell death.xls]

## Sheet: README
Cells were treated with doxycycline and/or 4u8C as indicated, percentages show the % of single cells stained with AnnV and/or LiveDead stain, as measured by flow cytometry.
"Total % cell death" is the sum of the percentages positive for AnnV, LiveDead stain or both, covering the full spectrum of apoptotic and necrotic cells.
Each datapoint represents a separate well.

## Sheet: Source data
	% AnnV- LD+	% AnnV+ LD+	% AnnV+ LD-	% AnnV- LD-	Total % cell death
Calu-1 AGR2 - Untreated	2.49	5.11	1.19	91.2	8.79
Calu-1 AGR2 - Untreated	3.4	5.5	0.84	90.3	9.74
Calu-1 AGR2 - Untreated	2.61	5.62	0.88	90.9	9.11
Calu-1 AGR2 - Doxycyclin	4.49	9.63	0.92	85	15.04
Calu-1 AGR2 - Doxycyclin	3.48	8.41	0.93	87.2	12.82
Calu-1 AGR2 - Doxycyclin	3.63	10.1	0.94	85.4	14.67
Calu-1 AGR2 - Doxycyclin + 4u8C	3	7.85	1.1	88	11.95
Calu-1 AGR2 - Doxycyclin + 4u8C	3.01	6.68	0.79	89.5	10.48
Calu-1 AGR2 - Doxycyclin + 4u8C	3.16	7.03	0.64	89.2	10.83
Calu-1 ctrl - Untreated	2.4	4.32	1.18	92.1	7.9
Calu-1 ctrl - Untreated	2.07	4.05	0.74	93.1	6.86
Calu-1 ctrl - Untreated	2.01	4.62	0.8	92.6	7.43
Calu-1 ctrl - Doxycyclin	12.6	33.6	0.9	53	47.1
Calu-1 ctrl - Doxycyclin	5.2	20.4	4.43	70	30.03
Calu-1 ctrl - Doxycyclin	11.1	32.1	1.44	55.4	44.64
Calu-1 ctrl - Doxycyclin + 4u8C	1.91	6.02	1.53	90.5	9.46
Calu-1 ctrl - Doxycyclin + 4u8C	2.28	5.04	1.01	91.7	8.33
Calu-1 ctrl - Doxycyclin + 4u8C	2.53	5.37	0.82	91.3	8.72
