# Supplementary material for: Activation of goblet-cell stress sensor IRE1β is controlled by the mucin chaperone AGR2
Source: EMBO J. 2023 Dec 20;43(5):3. doi: 10.1038/s44318-023-00015-y (PMC10907643; doi:10.1038/s44318-023-00015-y)
Supplement: Supplementary file 5 — Source Data Fig. 3 [file 44318_2023_15_MOESM5_ESM.zip › Figure 3/3D/Replicate/Percentage cell death_repl.xls]

## Sheet: README
Cells were treated with doxycycline and/or 4u8C as indicated, percentages show the % of single cells stained with AnnV and/or LiveDead stain, as measured by flow cytometry.
"Total % cell death" is the sum of the percentages positive for AnnV, LiveDead stain or both, covering the full spectrum of apoptotic and necrotic cells.

## Sheet: Source data
	% AnnV- LD+	% AnnV+ LD+	% AnnV+ LD-	% AnnV- LD-	Total % cell death
Calu-1 AGR2 - Untreated	5.33	4.73	1.68	88.3	11.74
Calu-1 AGR2 - Untreated	3.33	4.03	1.74	90.9	9.1
Calu-1 AGR2 - Untreated	6.99	6.21	1.74	85.1	14.94
Calu-1 AGR2 - Doxycyclin	8.78	16.9	3.27	71.1	28.95
Calu-1 AGR2 - Doxycyclin	8.37	16.2	4.67	70.8	29.24
Calu-1 AGR2 - Doxycyclin	8.5	15.8	3.85	71.9	28.15
Calu-1 AGR2 - Doxycyclin + 4u8C	4.99	10.5	1.21	83.3	16.7
Calu-1 ctrl - Untreated	9.59	9.66	1.37	79.4	20.62
Calu-1 ctrl - Untreated	4.88	8.35	1.83	84.9	15.06
Calu-1 ctrl - Untreated	6.42	8.67	1.85	83.1	16.94
Calu-1 ctrl - Doxycyclin	11	65.6	4.06	19.3	80.66
Calu-1 ctrl - Doxycyclin	13.6	67.1	3.58	15.7	84.28
Calu-1 ctrl - Doxycyclin	12.3	64.8	4.28	18.6	81.38
Calu-1 ctrl - Doxycyclin + 4u8C	5.85	14.4	2.02	77.7	22.27
