# Supplementary material for: Activation of goblet-cell stress sensor IRE1β is controlled by the mucin chaperone AGR2
Source: EMBO J. 2023 Dec 20;43(5):3. doi: 10.1038/s44318-023-00015-y (PMC10907643; doi:10.1038/s44318-023-00015-y)
Supplement: Supplementary file 5 — Source Data Fig. 3 [file 44318_2023_15_MOESM5_ESM.zip › Figure 3/3F/Replicates/RT-qPCR AGR2 repl1.xlsx]

## Sheet: README
	AGR2 CNRQ values were obtained via RT-qPCR and plotted.

## Sheet: source data
	AGR2 CNRQ
		NTC			AGR2 #1			AGR2 #3
	48H	1.052	1.831	1.069	0.6844	0.5972	0.5965	1.033	0.6813	0.529
	96H	3.073	1.651	1.761	1.558	0.7772	0.6704	0.8623	1.341	0.749
