# Supplementary material for: Activation of goblet-cell stress sensor IRE1β is controlled by the mucin chaperone AGR2
Source: EMBO J. 2023 Dec 20;43(5):3. doi: 10.1038/s44318-023-00015-y (PMC10907643; doi:10.1038/s44318-023-00015-y)
Supplement: Supplementary file 5 — Source Data Fig. 3 [file 44318_2023_15_MOESM5_ESM.zip › Figure 3/3F/Replicates/RT-qPCR AGR2 repl2.xlsx]

## Sheet: README
	AGR2 CNRQ values were obtained via RT-qPCR and plotted.

## Sheet: source data
	AGR2 CNRQ
		NTC			AGR2 #1			AGR2 #3
	48H	1.26	1.141	0.9658	1.298	1.245	1.617	1.151	0.9286	0.7054
