# Supplementary material for: Activation of goblet-cell stress sensor IRE1β is controlled by the mucin chaperone AGR2
Source: EMBO J. 2023 Dec 20;43(5):3. doi: 10.1038/s44318-023-00015-y (PMC10907643; doi:10.1038/s44318-023-00015-y)
Supplement: Supplementary file 5 — Source Data Fig. 3 [file 44318_2023_15_MOESM5_ESM.zip › Figure 3/3G/Replicates/RT-qPCR XBP1S repl1.xlsx]

## Sheet: READ ME
	CNRQ values for XBP1S were normalized to the average value for "Non-targeting ctrl siRNA, vehicle treatment", and then Log2 transformed

## Sheet: Source data
	1. CNRQ values
		NTC			AGR2 #1			AGR2 #3
	Vehicle	0.6057	0.6583	0.4954	1.002	0.9817	1.11	1.663	1.151	1.107
	4u8C	0.2238	0.2576	0.2582	0.3337	0.4383	0.5117	0.5	0.4343	0.8151
	AVG NTC veh		0.586467
	2. Fold change over NTC-vehicle
		NTC			AGR2 #1			AGR2 #3
	Vehicle	1.03279	1.12248	0.844719	1.70854	1.67392	1.89269	2.83562	1.9626	1.88757
	4u8C	0.381607	0.43924	0.440263	0.569	0.747357	0.872513	0.852563	0.740536	1.38985
	3. Log2 Fold Change
		NTC			AGR2 #1			AGR2 #3
	Vehicle	0.0465535	0.166695	-0.243456	0.772761	0.743232	0.920438	1.50367	0.972766	0.916533
	4u8C	-1.38984	-1.18692	-1.18356	-0.813498	-0.420131	-0.196752	-0.230122	-0.433358	0.474927
