# Supplementary material for: Activation of goblet-cell stress sensor IRE1β is controlled by the mucin chaperone AGR2
Source: EMBO J. 2023 Dec 20;43(5):3. doi: 10.1038/s44318-023-00015-y (PMC10907643; doi:10.1038/s44318-023-00015-y)
Supplement: Supplementary file 5 — Source Data Fig. 3 [file 44318_2023_15_MOESM5_ESM.zip › Figure 3/3G/Replicates/RT-qPCR XBP1S repl2.xlsx]

## Sheet: README
	CNRQ values for XBP1S were normalized to the average value for "Non-targeting ctrl siRNA, vehicle treatment", and then Log2 transformed

## Sheet: Source data
	1. XBP1S CNRQ values
		NTC			AGR2 #1			AGR2 #3
	Vehicle	2.427	1.798	1.375	4.603	2.53	6.889	2.668	2.473	1.918
	4u8C	0.6444	0.7998	0.4452	1.05	0.561	0.5501	0.5009	0.5558	0.7052
	AVG NTCvehicle:		1.86667
	2. Fold Change over non-targeting ctrl/vehicle treated
		NTC			AGR2 #1			AGR2 #3
	Vehicle	1.30018	0.963214	0.736607	2.46589	1.35536	3.69054	1.42929	1.32482	1.0275
	4u8C	0.345214	0.428464	0.2385	0.5625	0.300536	0.294696	0.268339	0.29775	0.377786
	3. Log2 Fold Change
		NTC			AGR2 #1			AGR2 #3
	Vehicle	0.37871	-0.0540716	-0.441033	1.30211	0.438673	1.88383	0.515294	0.405798	0.0391381
	4u8C	-1.53444	-1.22275	-2.06794	-0.830075	-1.73439	-1.7627	-1.89787	-1.74783	-1.40436
