# Supplementary material for: Activation of goblet-cell stress sensor IRE1β is controlled by the mucin chaperone AGR2
Source: EMBO J. 2023 Dec 20;43(5):3. doi: 10.1038/s44318-023-00015-y (PMC10907643; doi:10.1038/s44318-023-00015-y)
Supplement: Supplementary file 5 — Source Data Fig. 3 [file 44318_2023_15_MOESM5_ESM.zip › Figure 3/3G/RT-qPCR XBP1S.xlsx]

## Sheet: README
	CNRQ values for XBP1S were normalized to the average value for "Non-targeting ctrl siRNA, vehicle treatment", and then Log2 transformed

## Sheet: Source data
	1. XBP1S CNRQ values
		Non Targeting Ctrl			AGR2 #1			AGR2 #3
	Vehicle	0.6899	0.7028	0.7101	1.336	1.292	1.163	1.45	1.397	1.545
	4u8C	0.3453	0.3579	0.3375	0.5781	0.4262	0.5133	0.5444	0.5862	0.7515
	Average NTC veh		0.700933
	2. Fold Change = Value divided by 0.700933 (average of the Non Targ Ctrl Vehicle condition)
		Non Targeting Ctrl			AGR2 #1			AGR2 #3
	Vehicle	0.98426	1.00266	1.01308	1.90603	1.84326	1.65922	2.06867	1.99306	2.2042
	4u8C	0.492629	0.510605	0.481501	0.824758	0.608047	0.73231	0.776679	0.836314	1.07214
	3. Log2 transformatoin of Fold Change
	NTC			AGR2 #1			AGR2 #3
	-0.0228893	0.00383764	0.0187457	0.930572	0.882258	0.730503	1.0487	0.994984	1.14026
	-1.02143	-0.96972	-1.05439	-0.277957	-0.717746	-0.449474	-0.364609	-0.257884	0.100497
