# Supplementary material for: Activation of goblet-cell stress sensor IRE1β is controlled by the mucin chaperone AGR2
Source: EMBO J. 2023 Dec 20;43(5):3. doi: 10.1038/s44318-023-00015-y (PMC10907643; doi:10.1038/s44318-023-00015-y)
Supplement: Supplementary file 5 — Source Data Fig. 3 [file 44318_2023_15_MOESM5_ESM.zip › Figure 3/3I/quantification XBP1S and tubulin.xlsx]

## Sheet: README
	XBP1S and tubulin signal was quantified in the blots from fig 3H using ImageJ
	XBP1S values were normalized to the corresponding tubulin value from the same lane.

## Sheet: source data
	XBP1S quantification					TUBULIN quantification
	siRNA	4u8C	repl1	main fig		siRNA	4u8C	repl1	main fig
	NTC	no	1979.13	2267.08		NTC	no	5218.79	5453.84
	1	no	8593.59	5920.28		1	no	6833.03	5901.96
	3	no	6526.23	4968.74		3	no	5941.2	5408.08
	NTC	yes	2065.08	1185.6		NTC	yes	5575.5	5994.08
	1	yes	3276.03	1262.48		1	yes	5884.33	4048.5
	3	yes	2578.38	1325.65		3	yes	5187.91	6901.62
	XBP1S normalized to TUBULIN
	siRNA	4u8C	repl1	main fig
	NTC	no	0.379232	0.415686
	1	no	1.25765	1.0031
	3	no	1.09847	0.918762
	NTC	yes	0.370385	0.197795
	1	yes	0.556739	0.311838
	3	yes	0.496997	0.192078
