# Supplementary material for: Activation of goblet-cell stress sensor IRE1β is controlled by the mucin chaperone AGR2
Source: EMBO J. 2023 Dec 20;43(5):3. doi: 10.1038/s44318-023-00015-y (PMC10907643; doi:10.1038/s44318-023-00015-y)
Supplement: Supplementary file 6 — Source Data Fig. 4 [file 44318_2023_15_MOESM6_ESM.zip]

Archive with 40 entries (33 files):
- Figure 4/
- Figure 4/4B/
- Figure 4/4B/Fluorescence counts gel filtration.xlsx
- Figure 4/4C/
- Figure 4/4C/quantification.xlsx
- Figure 4/4C/README.txt
- Figure 4/4C/Replicates/
- Figure 4/4C/Replicates/western IRE1b-agr2_AGR2_repl1.tif
- Figure 4/4C/Replicates/western IRE1b-agr2_AGR2_repl2.tif
- Figure 4/4C/Replicates/western IRE1b-agr2_FLAG_repl1.tif
- Figure 4/4C/Replicates/western IRE1b-agr2_FLAG_repl2.tif
- Figure 4/4C/Replicates/western IRE1b-control_FLAG_repl1.tif
- Figure 4/4C/Replicates/western IRE1b-control_FLAG_repl2.tif
- Figure 4/4C/Replicates/western no IRE1b-agr2_AGR2_repl.tif
- Figure 4/4C/western IRE1b-agr2_AGR2.tif
- Figure 4/4C/western IRE1b-agr2_FLAG.tif
- Figure 4/4C/western IRE1b-control_FLAG.tif
- Figure 4/4C/western no IRE1b-agr2_AGR2.tif
- Figure 4/4E/
- Figure 4/4E/README.txt
- Figure 4/4E/western AGR2 - input samples.tif
- Figure 4/4E/western AGR2 - IP samples.tif
- Figure 4/4E/western FLAG - input samples.tif
- Figure 4/4E/western FLAG - IP samples.tif
- Figure 4/4E/western streptavidine - input samples.tif
- Figure 4/4E/western streptavidine - IP samples.tif
- Figure 4/4E/western tubuline - input samples.tif
- Figure 4/4F/
- Figure 4/4F/README.txt
- Figure 4/4F/Replicate/
- Figure 4/4F/Replicate/western AGR2 - input samples.tif
- Figure 4/4F/Replicate/western AGR2 - IP samples.tif
- Figure 4/4F/Replicate/western FLAG - input samples.tif
- Figure 4/4F/Replicate/western FLAG - IP samples.tif
- Figure 4/4F/Replicate/western streptavidine - IP samples.tif
- Figure 4/4F/Replicate/western streptavidine and tubulin - input samples.tif
- Figure 4/4F/western agr2.tif
- Figure 4/4F/western FLAG.tif
- Figure 4/4F/western streptavidin.tif
- Figure 4/4F/western tubulin.tif
