# Supplementary material for: Activation of goblet-cell stress sensor IRE1β is controlled by the mucin chaperone AGR2
Source: EMBO J. 2023 Dec 20;43(5):3. doi: 10.1038/s44318-023-00015-y (PMC10907643; doi:10.1038/s44318-023-00015-y)
Supplement: Supplementary file 6 — Source Data Fig. 4 [file 44318_2023_15_MOESM6_ESM.zip › Figure 4/4B/Fluorescence counts gel filtration.xlsx]

## Sheet: README
For each SEC run, three columns are present: 1) Eluted volume, 2) raw fluorescence trace, 3) normalized fluorescence trace, of which data in columns 1) and 3) are shown in the figure.
Normalization was carried out to reflect the data as "fraction/percentage of max", this means that all values for a given run were divided by the maximum value that was obtained for that run in the window (12mL-15.99mL) shown in the figure

## Sheet: Source data
No AGR2				Hi AGR2				Lo AGR2				Yellow cel = max value for that specific SEC run:
Eluted volume (mL)	Raw fluorescence trace	fraction of max		Eluted volume (mL)	Raw fluorescence trace	fraction of max		Eluted volume (mL)	Raw fluorescence trace	fraction of max
12.0004	20.1605	0.346162		12.0009	26.6567	0.201923		12.0003	23.104	0.222376		No AGR2	58.2401
12.002	20.1551	0.346068		12.0026	26.6511	0.201881		12.002	23.1018	0.222354		High AGR2	132.014
12.0037	20.1491	0.345965		12.0042	26.6456	0.201839		12.0036	23.1003	0.22234		Low AGR2	103.896
12.0054	20.1425	0.345852		12.0059	26.642	0.201812		12.0053	23.099	0.222328
12.007	20.1355	0.345732		12.0076	26.6374	0.201777		12.007	23.0977	0.222315		Normalization = fraction of max
12.0087	20.1281	0.345606		12.0092	26.6337	0.201749		12.0086	23.0961	0.222299
12.0104	20.1203	0.345472		12.0109	26.6289	0.201713		12.0103	23.094	0.22228
12.012	20.1123	0.345334		12.0126	26.6206	0.20165		12.012	23.0916	0.222257
12.0137	20.1039	0.34519		12.0142	26.6148	0.201606		12.0136	23.089	0.222231
12.0154	20.095	0.345037		12.0159	26.6095	0.201566		12.0153	23.0862	0.222204
12.017	20.0855	0.344874		12.0176	26.6028	0.201515		12.017	23.0834	0.222178
12.0187	20.0753	0.344699		12.0192	26.596	0.201463		12.0186	23.0806	0.222151
12.0203	20.0649	0.34452		12.0209	26.5937	0.201446		12.0203	23.0777	0.222123
12.022	20.0546	0.344343		12.0226	26.5943	0.201451		12.022	23.0748	0.222095
12.0237	20.0449	0.344177		12.0242	26.5949	0.201455		12.0236	23.0718	0.222066
12.0253	20.0363	0.34403		12.0259	26.5934	0.201443		12.0253	23.0686	0.222035
12.027	20.0292	0.343907		12.0275	26.5921	0.201434		12.027	23.0653	0.222004
12.0287	20.0237	0.343813		12.0292	26.5899	0.201417		12.0286	23.062	0.221971
12.0303	20.0203	0.343754		12.0309	26.5867	0.201393		12.0303	23.0585	0.221937
12.032	20.0187	0.343727		12.0325	26.5872	0.201397		12.032	23.0547	0.221902
12.0337	20.0189	0.34373		12.0342	26.5901	0.201419		12.0336	23.0508	0.221864
12.0353	20.0209	0.343765		12.0359	26.5913	0.201428		12.0353	23.0466	0.221824
12.037	20.0246	0.343828		12.0375	26.5894	0.201414		12.037	23.0421	0.22178
12.0386	20.0296	0.343915		12.0392	26.5936	0.201445		12.0386	23.0371	0.221732
12.0403	20.0354	0.344013		12.0409	26.5961	0.201464		12.0403	23.0319	0.221681
12.042	20.0418	0.344123		12.0425	26.5957	0.201461		12.042	23.0264	0.221629
12.0436	20.0486	0.344241		12.0442	26.5937	0.201446		12.0436	23.0211	0.221578
12.0453	20.0551	0.344352		12.0459	26.5926	0.201438		12.0453	23.0163	0.221532
12.047	20.0607	0.344448		12.0475	26.5929	0.20144		12.047	23.0124	0.221494
12.0486	20.065	0.344521		12.0492	26.5933	0.201443		12.0486	23.0095	0.221467
12.0503	20.0677	0.344568		12.0509	26.5942	0.201449		12.0503	23.0079	0.221451
12.052	20.0687	0.344586		12.0525	26.5944	0.201451		12.052	23.0074	0.221446
12.0536	20.0683	0.344578		12.0542	26.5936	0.201445		12.0536	23.0077	0.221448
12.0553	20.0666	0.34455		12.0559	26.5933	0.201443		12.0553	23.0085	0.221456
12.0569	20.0639	0.344503		12.0575	26.5941	0.201449		12.057	23.0094	0.221466
12.0586	20.0604	0.344443		12.0592	26.593	0.201441		12.0586	23.0104	0.221475
12.0603	20.0566	0.344378		12.0609	26.5914	0.201428		12.0603	23.0114	0.221484
12.0619	20.0525	0.344308		12.0625	26.5917	0.201431		12.0619	23.0122	0.221493
12.0636	20.0483	0.344236		12.0642	26.5924	0.201436		12.0636	23.0131	0.2215
12.0653	20.044	0.344161		12.0659	26.5927	0.201439		12.0653	23.0138	0.221507
12.0669	20.0396	0.344086		12.0675	26.5926	0.201438		12.067	23.0144	0.221513
12.0686	20.0355	0.344016		12.0692	26.5913	0.201428		12.0686	23.0148	0.221517
12.0703	20.0319	0.343954		12.0709	26.5877	0.2014		12.0703	23.0149	0.221518
12.0719	20.0289	0.343903		12.0725	26.5847	0.201377		12.0719	23.0147	0.221517
12.0736	20.0264	0.343859		12.0742	26.5833	0.201367		12.0736	23.0143	0.221513
12.0753	20.0241	0.34382		12.0759	26.5807	0.201348		12.0753	23.0137	0.221507
12.0769	20.0217	0.343778		12.0775	26.5782	0.201329		12.0769	23.0128	0.221498
12.0786	20.019	0.343731		12.0792	26.5744	0.2013		12.0786	23.0116	0.221486
12.0802	20.0156	0.343673		12.0809	26.5644	0.201224		12.0803	23.0102	0.221473
12.0819	20.0113	0.3436		12.0825	26.5539	0.201144		12.0819	23.0087	0.221459
12.0836	20.0063	0.343514		12.0842	26.5503	0.201117		12.0836	23.0071	0.221443
12.0852	20.0005	0.343414		12.0859	26.5499	0.201114		12.0853	23.0053	0.221426
12.0869	19.9942	0.343307		12.0875	26.5459	0.201084		12.0869	23.0035	0.221408
12.0886	19.9875	0.343191		12.0892	26.5402	0.20104		12.0886	23.0016	0.221391
12.0902	19.9803	0.343068		12.0909	26.5373	0.201019		12.0903	22.9997	0.221372
12.0919	19.973	0.342942		12.0925	26.535	0.201002		12.0919	22.9977	0.221353
12.0936	19.9658	0.342819		12.0942	26.5309	0.200971		12.0936	22.9957	0.221333
12.0952	19.9586	0.342696		12.0959	26.527	0.200941		12.0953	22.9936	0.221313
12.0969	19.9513	0.34257		12.0975	26.5244	0.200921		12.0969	22.9918	0.221296
12.0985	19.9443	0.34245		12.0992	26.5215	0.200899		12.0986	22.9904	0.221283
12.1002	19.9379	0.34234		12.1009	26.5241	0.200919		12.1003	22.9896	0.221275
12.1019	19.9324	0.342246		12.1025	26.5316	0.200976		12.1019	22.9894	0.221272
12.1035	19.9281	0.342171		12.1042	26.5328	0.200984		12.1036	22.9893	0.221272
12.1052	19.9249	0.342117		12.1059	26.5289	0.200955		12.1053	22.9894	0.221273
12.1069	19.9226	0.342078		12.1075	26.5282	0.20095		12.1069	22.9891	0.22127
12.1085	19.9211	0.342052		12.1092	26.5279	0.200947		12.1086	22.9883	0.221262
12.1102	19.9202	0.342035		12.1109	26.5282	0.20095		12.1103	22.9871	0.22125
12.1119	19.9197	0.342027		12.1125	26.5283	0.200951		12.1119	22.9858	0.221238
12.1135	19.9194	0.342022		12.1142	26.5283	0.200951		12.1136	22.9846	0.221227
12.1152	19.9193	0.34202		12.1159	26.5275	0.200945		12.1153	22.9838	0.221219
12.1168	19.919	0.342015		12.1175	26.5263	0.200935		12.1169	22.9834	0.221215
12.1185	19.9182	0.342002		12.1192	26.5242	0.20092		12.1186	22.9831	0.221212
12.1202	19.9171	0.341982		12.1209	26.5228	0.200909		12.1203	22.9826	0.221207
12.1218	19.9154	0.341953		12.1225	26.5227	0.200908		12.1219	22.9815	0.221197
12.1235	19.9131	0.341914		12.1242	26.5217	0.2009		12.1236	22.9795	0.221178
12.1252	19.9103	0.341865		12.1258	26.5189	0.200879		12.1253	22.9768	0.221151
12.1268	19.9069	0.341808		12.1275	26.5137	0.20084		12.1269	22.9734	0.221119
12.1285	19.9032	0.341743		12.1292	26.5121	0.200828		12.1286	22.9697	0.221083
12.1302	19.899	0.341672		12.1308	26.5115	0.200823		12.1303	22.966	0.221047
12.1318	19.8944	0.341593		12.1325	26.507	0.20079		12.1319	22.9622	0.221011
12.1335	19.8897	0.341513		12.1342	26.5048	0.200772		12.1336	22.9583	0.220973
12.1351	19.8852	0.341435		12.1358	26.5044	0.20077		12.1353	22.9543	0.220934
12.1368	19.8811	0.341364		12.1375	26.5051	0.200775		12.1369	22.9503	0.220896
12.1385	19.8777	0.341305		12.1392	26.5063	0.200784		12.1386	22.9466	0.220861
12.1401	19.8748	0.341256		12.1408	26.5067	0.200787		12.1403	22.9438	0.220834
12.1418	19.8725	0.341217		12.1425	26.505	0.200774		12.1419	22.9421	0.220818
12.1435	19.8706	0.341184		12.1442	26.5006	0.200741		12.1436	22.9418	0.220814
12.1451	19.8689	0.341154		12.1458	26.4944	0.200693		12.1453	22.9426	0.220822
12.1468	19.8677	0.341135		12.1475	26.4954	0.200702		12.1469	22.9444	0.220839
12.1485	19.8672	0.341126		12.1492	26.5018	0.20075		12.1486	22.9466	0.220861
12.1501	19.8673	0.341127		12.1508	26.5007	0.200742		12.1503	22.9492	0.220886
12.1518	19.8676	0.341132		12.1525	26.5013	0.200746		12.1519	22.952	0.220913
12.1534	19.8682	0.341142		12.1542	26.5025	0.200755		12.1536	22.9549	0.220941
12.1551	19.8691	0.341159		12.1558	26.5026	0.200756		12.1553	22.9579	0.220969
12.1568	19.8696	0.341168		12.1575	26.5011	0.200745		12.1569	22.9607	0.220997
12.1584	19.8692	0.341161		12.1592	26.4986	0.200726		12.1586	22.9632	0.221021
12.1601	19.8678	0.341135		12.1608	26.4942	0.200692		12.1603	22.9651	0.221039
12.1618	19.8653	0.341093		12.1625	26.4895	0.200657		12.1619	22.9663	0.22105
12.1634	19.8623	0.341041		12.1642	26.4881	0.200646		12.1636	22.9667	0.221054
12.1651	19.8589	0.340984		12.1658	26.491	0.200668		12.1653	22.9666	0.221053
12.1668	19.8552	0.34092		12.1675	26.4885	0.200649		12.1669	22.9662	0.22105
12.1684	19.8509	0.340846		12.1692	26.4786	0.200574		12.1686	22.9658	0.221045
12.1701	19.8459	0.34076		12.1708	26.4719	0.200523		12.1703	22.9652	0.22104
12.1717	19.8405	0.340667		12.1725	26.4676	0.200491		12.1719	22.9645	0.221033
12.1734	19.8342	0.34056		12.1742	26.462	0.200449		12.1736	22.9633	0.221021
12.1751	19.8271	0.340436		12.1758	26.4548	0.200394		12.1753	22.9614	0.221003
12.1767	19.8192	0.340302		12.1775	26.4475	0.200338		12.1769	22.9585	0.220976
12.1784	19.8112	0.340163		12.1792	26.4417	0.200294		12.1786	22.9547	0.220939
12.1801	19.8032	0.340027		12.1808	26.4383	0.200269		12.1803	22.9501	0.220895
12.1817	19.7953	0.339892		12.1825	26.436	0.200252		12.1819	22.945	0.220845
12.1834	19.7875	0.339758		12.1842	26.4312	0.200215		12.1836	22.9395	0.220792
12.1851	19.7797	0.339623		12.1858	26.4236	0.200157		12.1853	22.9337	0.220737
12.1867	19.7718	0.339488		12.1875	26.418	0.200115		12.1869	22.928	0.220681
12.1884	19.7641	0.339356		12.1892	26.4155	0.200096		12.1886	22.9222	0.220626
12.19	19.7569	0.339232		12.1908	26.4123	0.200072		12.1903	22.9164	0.22057
12.1917	19.7505	0.339123		12.1925	26.4075	0.200035		12.1919	22.9105	0.220514
12.1934	19.7452	0.339031		12.1942	26.4024	0.199997		12.1936	22.9046	0.220456
12.195	19.7409	0.338957		12.1958	26.3998	0.199977		12.1953	22.8987	0.220399
12.1967	19.7373	0.338895		12.1975	26.3986	0.199968		12.1969	22.8931	0.220345
12.1984	19.7345	0.338847		12.1992	26.3967	0.199953		12.1986	22.8877	0.220294
12.2	19.7324	0.33881		12.2008	26.3937	0.199931		12.2003	22.8829	0.220248
12.2017	19.7306	0.33878		12.2025	26.3897	0.199901		12.2019	22.8784	0.220205
12.2034	19.7292	0.338756		12.2042	26.3858	0.199871		12.2036	22.8745	0.220166
12.205	19.7282	0.338739		12.2058	26.3823	0.199845		12.2053	22.8709	0.220132
12.2067	19.7273	0.338724		12.2075	26.379	0.199819		12.2069	22.8678	0.220102
12.2084	19.7266	0.338711		12.2092	26.3756	0.199794		12.2086	22.865	0.220076
12.21	19.7259	0.3387		12.2108	26.3717	0.199764		12.2103	22.8626	0.220052
12.2117	19.725	0.338684		12.2125	26.3678	0.199735		12.2119	22.8601	0.220029
12.2133	19.7238	0.338663		12.2142	26.3637	0.199704		12.2136	22.8577	0.220005
12.215	19.7218	0.338629		12.2158	26.3594	0.199671		12.2153	22.8553	0.219982
12.2167	19.7191	0.338583		12.2175	26.3544	0.199633		12.2169	22.8531	0.219961
12.2183	19.7159	0.338528		12.2192	26.3483	0.199587		12.2186	22.8512	0.219942
12.22	19.7121	0.338462		12.2208	26.3423	0.199541		12.2203	22.8494	0.219925
12.2217	19.708	0.338392		12.2225	26.3368	0.1995		12.2219	22.8479	0.21991
12.2233	19.7033	0.338312		12.2241	26.3318	0.199462		12.2236	22.8466	0.219898
12.225	19.6987	0.338232		12.2258	26.3275	0.199429		12.2253	22.8454	0.219887
12.2267	19.6942	0.338155		12.2275	26.3243	0.199406		12.2269	22.8444	0.219877
12.2283	19.69	0.338082		12.2291	26.3219	0.199387		12.2286	22.8436	0.219869
12.23	19.6859	0.338012		12.2308	26.32	0.199373		12.2303	22.843	0.219863
12.2316	19.6819	0.337944		12.2325	26.3192	0.199366		12.2319	22.8426	0.21986
12.2333	19.6779	0.337875		12.2341	26.3188	0.199363		12.2336	22.8426	0.21986
12.235	19.6739	0.337807		12.2358	26.3188	0.199364		12.2353	22.843	0.219864
12.2366	19.6701	0.337742		12.2375	26.3196	0.199369		12.2369	22.8435	0.219869
12.2383	19.6668	0.337684		12.2391	26.3206	0.199378		12.2386	22.8441	0.219874
12.24	19.6639	0.337634		12.2408	26.3217	0.199385		12.2403	22.8446	0.219879
12.2416	19.6614	0.337593		12.2425	26.3225	0.199392		12.2419	22.8448	0.219881
12.2433	19.6601	0.337569		12.2441	26.3231	0.199396		12.2436	22.8447	0.21988
12.245	19.6593	0.337557		12.2458	26.3231	0.199396		12.2453	22.8442	0.219875
12.2466	19.6591	0.337552		12.2475	26.3225	0.199392		12.2469	22.8433	0.219866
12.2483	19.6591	0.337552		12.2491	26.3215	0.199384		12.2486	22.8418	0.219852
12.2499	19.6591	0.337553		12.2508	26.3203	0.199375		12.2503	22.8399	0.219833
12.2516	19.6589	0.337548		12.2525	26.319	0.199365		12.2519	22.8376	0.219812
12.2533	19.658	0.337533		12.2541	26.3172	0.199352		12.2536	22.8352	0.219788
12.2549	19.6563	0.337505		12.2558	26.3153	0.199337		12.2553	22.8327	0.219764
12.2566	19.6536	0.337459		12.2575	26.3134	0.199322		12.2569	22.8301	0.21974
12.2583	19.6497	0.337391		12.2591	26.3119	0.199311		12.2586	22.8276	0.219715
12.2599	19.6446	0.337304		12.2608	26.311	0.199305		12.2603	22.8251	0.219691
12.2616	19.6388	0.337204		12.2625	26.3108	0.199303		12.2619	22.8223	0.219664
12.2633	19.6323	0.337092		12.2641	26.3108	0.199303		12.2636	22.8192	0.219634
12.2649	19.6253	0.336972		12.2658	26.3107	0.199302		12.2653	22.8158	0.219602
12.2666	19.618	0.336847		12.2675	26.3105	0.199301		12.2669	22.8124	0.219569
12.2682	19.6105	0.336718		12.2691	26.3099	0.199296		12.2686	22.8092	0.219538
12.2699	19.6028	0.336585		12.2708	26.3088	0.199288		12.2703	22.8068	0.219515
12.2716	19.5949	0.33645		12.2725	26.3069	0.199273		12.2719	22.8053	0.2195
12.2732	19.587	0.336315		12.2741	26.3037	0.199249		12.2736	22.8046	0.219494
12.2749	19.5793	0.336183		12.2758	26.3003	0.199224		12.2753	22.8047	0.219495
12.2766	19.5723	0.336061		12.2775	26.2984	0.199209		12.2769	22.8052	0.2195
12.2782	19.5658	0.33595		12.2791	26.2971	0.199199		12.2786	22.8058	0.219506
12.2799	19.5596	0.335844		12.2808	26.2944	0.199179		12.2803	22.8062	0.21951
12.2816	19.5536	0.33574		12.2825	26.2918	0.199159		12.2819	22.8064	0.219511
12.2832	19.5474	0.335634		12.2841	26.2909	0.199152		12.2836	22.8064	0.219511
12.2849	19.5408	0.335521		12.2858	26.2908	0.199151		12.2853	22.8064	0.219511
12.2865	19.5335	0.335396		12.2875	26.2934	0.199171		12.2869	22.8064	0.219511
12.2882	19.5255	0.335259		12.2891	26.2958	0.19919		12.2886	22.8062	0.219509
12.2899	19.5174	0.33512		12.2908	26.2986	0.199211		12.2903	22.8055	0.219503
12.2915	19.5097	0.334988		12.2925	26.3023	0.199239		12.2919	22.8038	0.219487
12.2932	19.5026	0.334866		12.2941	26.3059	0.199266		12.2936	22.801	0.219459
12.2949	19.4963	0.334758		12.2958	26.3084	0.199285		12.2953	22.7971	0.219422
12.2965	19.4914	0.334673		12.2975	26.3099	0.199296		12.2969	22.7926	0.219378
12.2982	19.4877	0.33461		12.2991	26.3101	0.199298		12.2986	22.7879	0.219334
12.2999	19.4855	0.334571		12.3008	26.3109	0.199304		12.3003	22.7837	0.219293
12.3015	19.4846	0.334557		12.3025	26.3124	0.199315		12.3019	22.7803	0.21926
12.3032	19.4851	0.334565		12.3041	26.3122	0.199313		12.3036	22.7777	0.219235
12.3049	19.4867	0.334593		12.3058	26.3114	0.199307		12.3053	22.7758	0.219217
12.3065	19.4892	0.334635		12.3075	26.3092	0.199291		12.3069	22.7742	0.219201
12.3082	19.492	0.334683		12.3091	26.3063	0.199269		12.3086	22.7726	0.219186
12.3098	19.4947	0.33473		12.3108	26.3039	0.19925		12.3103	22.7708	0.219169
12.3115	19.4968	0.334765		12.3125	26.2995	0.199217		12.3119	22.7689	0.21915
12.3132	19.4973	0.334775		12.3141	26.2909	0.199152		12.3136	22.7669	0.219131
12.3148	19.4966	0.334763		12.3158	26.2807	0.199075		12.3153	22.7653	0.219116
12.3165	19.4952	0.334739		12.3175	26.2751	0.199033		12.3169	22.7642	0.219105
12.3182	19.4929	0.334699		12.3191	26.2735	0.199021		12.3186	22.7634	0.219097
12.3198	19.4904	0.334656		12.3208	26.2684	0.198982		12.3203	22.7627	0.219091
12.3215	19.4878	0.334611		12.3224	26.2618	0.198932		12.3219	22.7619	0.219083
12.3232	19.485	0.334564		12.3241	26.258	0.198903		12.3236	22.7607	0.219071
12.3248	19.4822	0.334516		12.3258	26.2567	0.198893		12.3253	22.759	0.219056
12.3265	19.4792	0.334464		12.3274	26.2542	0.198875		12.3269	22.757	0.219036
12.3281	19.4761	0.334411		12.3291	26.2477	0.198825		12.3286	22.7548	0.219015
12.3298	19.473	0.334357		12.3308	26.2428	0.198788		12.3303	22.7526	0.218994
12.3315	19.4701	0.334307		12.3324	26.2402	0.198769		12.3319	22.7507	0.218975
12.3331	19.4674	0.334261		12.3341	26.2394	0.198762		12.3336	22.7491	0.21896
12.3348	19.4649	0.334218		12.3358	26.2448	0.198803		12.3353	22.7477	0.218947
12.3365	19.4625	0.334177		12.3374	26.2494	0.198838		12.3369	22.7462	0.218932
12.3381	19.4599	0.334133		12.3391	26.2467	0.198817		12.3386	22.7443	0.218914
12.3398	19.4571	0.334084		12.3408	26.2458	0.198811		12.3403	22.7421	0.218892
12.3415	19.4541	0.334032		12.3424	26.2481	0.198828		12.3419	22.7393	0.218866
12.3431	19.4509	0.333978		12.3441	26.2485	0.198831		12.3436	22.7364	0.218837
12.3448	19.4478	0.333925		12.3458	26.2448	0.198803		12.3453	22.7336	0.218811
12.3464	19.445	0.333876		12.3474	26.2412	0.198776		12.3469	22.7315	0.21879
12.3481	19.4424	0.333831		12.3491	26.2424	0.198785		12.3486	22.7301	0.218777
12.3498	19.4404	0.333797		12.3508	26.2453	0.198807		12.3503	22.7298	0.218774
12.3514	19.4389	0.333772		12.3524	26.2456	0.198809		12.3519	22.7307	0.218783
12.3531	19.4382	0.33376		12.3541	26.2417	0.198779		12.3536	22.7327	0.218802
12.3548	19.4382	0.33376		12.3558	26.2399	0.198766		12.3552	22.7356	0.21883
12.3564	19.4392	0.333776		12.3574	26.236	0.198737		12.3569	22.7394	0.218867
12.3581	19.441	0.333808		12.3591	26.2308	0.198697		12.3586	22.744	0.21891
12.3598	19.4435	0.33385		12.3608	26.2299	0.19869		12.3603	22.7492	0.218961
12.3614	19.4463	0.333899		12.3624	26.231	0.198699		12.3619	22.755	0.219017
12.3631	19.4496	0.333955		12.3641	26.2305	0.198695		12.3636	22.7612	0.219076
12.3647	19.453	0.334015		12.3658	26.2293	0.198686		12.3652	22.7676	0.219138
12.3664	19.456	0.334065		12.3674	26.2284	0.198679		12.3669	22.7739	0.219199
12.3681	19.4584	0.334107		12.3691	26.2255	0.198657		12.3686	22.7798	0.219255
12.3697	19.4596	0.334127		12.3708	26.2205	0.198619		12.3702	22.7849	0.219305
12.3714	19.4594	0.334124		12.3724	26.2145	0.198574		12.3719	22.7891	0.219345
12.3731	19.4581	0.334101		12.3741	26.2089	0.198531		12.3736	22.7919	0.219372
12.3747	19.4557	0.334061		12.3758	26.2062	0.198511		12.3752	22.7932	0.219385
12.3764	19.4524	0.334003		12.3774	26.207	0.198517		12.3769	22.7931	0.219384
12.3781	19.4481	0.333929		12.3791	26.2061	0.19851		12.3786	22.7919	0.219372
12.3797	19.443	0.333842		12.3808	26.204	0.198494		12.3802	22.7897	0.219351
12.3814	19.4372	0.333742		12.3824	26.1974	0.198444		12.3819	22.7867	0.219322
12.383	19.4305	0.333628		12.3841	26.192	0.198403		12.3836	22.7833	0.219289
12.3847	19.4232	0.333502		12.3858	26.1892	0.198382		12.3852	22.7801	0.219258
12.3864	19.4155	0.333369		12.3874	26.187	0.198365		12.3869	22.7773	0.219231
12.388	19.4073	0.333229		12.3891	26.1852	0.198351		12.3886	22.7752	0.219211
12.3897	19.3997	0.333099		12.3908	26.1826	0.198332		12.3902	22.7738	0.219197
12.3914	19.393	0.332984		12.3924	26.1802	0.198314		12.3919	22.7733	0.219192
12.393	19.3876	0.332891		12.3941	26.1801	0.198313		12.3936	22.7737	0.219197
12.3947	19.3836	0.332823		12.3958	26.1803	0.198314		12.3952	22.7753	0.219212
12.3964	19.381	0.332778		12.3974	26.1776	0.198294		12.3969	22.7778	0.219236
12.398	19.3796	0.332753		12.3991	26.1743	0.198269		12.3986	22.7814	0.21927
12.3997	19.379	0.332744		12.4008	26.1736	0.198264		12.4002	22.7859	0.219314
12.4013	19.3794	0.33275		12.4024	26.1735	0.198263		12.4019	22.791	0.219363
12.403	19.3809	0.332775		12.4041	26.1734	0.198262		12.4036	22.7964	0.219415
12.4047	19.3834	0.332819		12.4058	26.173	0.198259		12.4052	22.8016	0.219465
12.4063	19.3871	0.332882		12.4074	26.1727	0.198257		12.4069	22.8062	0.219509
12.408	19.3917	0.332961		12.4091	26.1724	0.198255		12.4086	22.8099	0.219545
12.4097	19.3972	0.333055		12.4108	26.1732	0.19826		12.4102	22.8125	0.21957
12.4113	19.4027	0.33315		12.4124	26.174	0.198267		12.4119	22.8141	0.219586
12.413	19.4077	0.333237		12.4141	26.1749	0.198273		12.4136	22.8149	0.219593
12.4147	19.4124	0.333317		12.4158	26.1781	0.198298		12.4152	22.8149	0.219593
12.4163	19.4166	0.333389		12.4174	26.1821	0.198328		12.4169	22.8145	0.219589
12.418	19.4207	0.333459		12.4191	26.1865	0.198362		12.4186	22.8136	0.219581
12.4197	19.4245	0.333524		12.4207	26.191	0.198396		12.4202	22.8121	0.219566
12.4213	19.4283	0.333589		12.4224	26.1957	0.198431		12.4219	22.81	0.219546
12.423	19.4314	0.333643		12.4241	26.2022	0.198481		12.4236	22.8076	0.219523
12.4246	19.4317	0.333648		12.4257	26.2105	0.198543		12.4252	22.8052	0.2195
12.4263	19.4298	0.333615		12.4274	26.2184	0.198603		12.4269	22.8031	0.21948
12.428	19.4272	0.333572		12.4291	26.2244	0.198648		12.4286	22.8016	0.219465
12.4296	19.4236	0.333508		12.4307	26.2287	0.198681		12.4302	22.8007	0.219457
12.4313	19.4174	0.333402		12.4324	26.2328	0.198712		12.4319	22.8006	0.219455
12.433	19.4086	0.333251		12.4341	26.2375	0.198748		12.4336	22.8009	0.219458
12.4346	19.402	0.333138		12.4357	26.2403	0.198769		12.4352	22.8016	0.219465
12.4363	19.397	0.333052		12.4374	26.2403	0.198769		12.4369	22.8023	0.219472
12.438	19.391	0.332949		12.4391	26.239	0.198759		12.4386	22.8028	0.219477
12.4396	19.3846	0.332839		12.4407	26.2369	0.198743		12.4402	22.8031	0.21948
12.4413	19.3777	0.33272		12.4424	26.2329	0.198713		12.4419	22.8032	0.21948
12.4429	19.3705	0.332597		12.4441	26.226	0.198661		12.4436	22.8028	0.219477
12.4446	19.3656	0.332513		12.4457	26.2193	0.19861		12.4452	22.802	0.219469
12.4463	19.3613	0.332439		12.4474	26.2164	0.198588		12.4469	22.8008	0.219457
12.4479	19.3561	0.33235		12.4491	26.216	0.198585		12.4486	22.7992	0.219442
12.4496	19.3508	0.332259		12.4507	26.2156	0.198582		12.4502	22.7971	0.219422
12.4513	19.3514	0.33227		12.4524	26.2164	0.198588		12.4519	22.7946	0.219397
12.4529	19.3527	0.332292		12.4541	26.2174	0.198596		12.4536	22.7917	0.21937
12.4546	19.354	0.332313		12.4557	26.2192	0.198609		12.4552	22.7888	0.219342
12.4563	19.3525	0.332288		12.4574	26.2225	0.198634		12.4569	22.786	0.219315
12.4579	19.3525	0.332289		12.4591	26.2268	0.198667		12.4586	22.7837	0.219293
12.4596	19.3536	0.332306		12.4607	26.2325	0.19871		12.4602	22.7821	0.219278
12.4612	19.3564	0.332356		12.4624	26.2392	0.198761		12.4619	22.7816	0.219273
12.4629	19.3596	0.332411		12.4641	26.2477	0.198825		12.4636	22.7823	0.21928
12.4646	19.3593	0.332405		12.4657	26.2571	0.198896		12.4652	22.7843	0.219299
12.4662	19.3578	0.332378		12.4674	26.2625	0.198937		12.4669	22.7875	0.219329
12.4679	19.3603	0.332423		12.4691	26.2634	0.198944		12.4686	22.7916	0.219369
12.4696	19.3649	0.3325		12.4707	26.2656	0.19896		12.4702	22.7965	0.219416
12.4712	19.3654	0.332509		12.4724	26.2681	0.19898		12.4719	22.8019	0.219468
12.4729	19.3643	0.33249		12.4741	26.2702	0.198996		12.4736	22.8077	0.219524
12.4746	19.3657	0.332515		12.4757	26.2716	0.199006		12.4752	22.8135	0.219579
12.4762	19.3688	0.332568		12.4774	26.2714	0.199005		12.4769	22.819	0.219633
12.4779	19.3706	0.332598		12.4791	26.2716	0.199006		12.4786	22.824	0.219681
12.4795	19.372	0.332623		12.4807	26.2743	0.199027		12.4802	22.8284	0.219723
12.4812	19.3722	0.332627		12.4824	26.2761	0.19904		12.4819	22.8321	0.219758
12.4829	19.3701	0.332591		12.4841	26.2767	0.199045		12.4836	22.8348	0.219785
12.4845	19.3726	0.332634		12.4857	26.2763	0.199042		12.4852	22.8366	0.219802
12.4862	19.3768	0.332705		12.4874	26.2754	0.199035		12.4869	22.8375	0.219811
12.4879	19.3789	0.332741		12.4891	26.2759	0.199039		12.4886	22.8378	0.219813
12.4895	19.3758	0.332687		12.4907	26.2772	0.199048		12.4902	22.8373	0.219809
12.4912	19.3798	0.332757		12.4924	26.2782	0.199056		12.4919	22.8364	0.2198
12.4929	19.3846	0.332839		12.4941	26.2796	0.199067		12.4936	22.8353	0.219789
12.4945	19.3885	0.332906		12.4957	26.2815	0.199081		12.4952	22.8339	0.219776
12.4962	19.3913	0.332955		12.4974	26.2846	0.199105		12.4969	22.8326	0.219763
12.4978	19.3938	0.332998		12.4991	26.2881	0.199131		12.4986	22.8314	0.219752
12.4995	19.3964	0.333041		12.5007	26.2892	0.199139		12.5002	22.8304	0.219743
12.5012	19.3992	0.33309		12.5024	26.2888	0.199136		12.5019	22.8298	0.219736
12.5028	19.4028	0.333152		12.5041	26.2893	0.19914		12.5036	22.8294	0.219733
12.5045	19.4026	0.333149		12.5057	26.2904	0.199148		12.5052	22.8294	0.219733
12.5062	19.3969	0.333051		12.5074	26.2927	0.199166		12.5069	22.83	0.219738
12.5078	19.4018	0.333134		12.5091	26.2946	0.199181		12.5086	22.8311	0.219749
12.5095	19.4137	0.33334		12.5107	26.2956	0.199188		12.5102	22.8329	0.219766
12.5112	19.4146	0.333355		12.5124	26.2976	0.199203		12.5119	22.835	0.219787
12.5128	19.4078	0.333238		12.514	26.3005	0.199225		12.5136	22.8375	0.21981
12.5145	19.4071	0.333226		12.5157	26.3037	0.199249		12.5152	22.84	0.219835
12.5161	19.4052	0.333194		12.5174	26.3069	0.199274		12.5169	22.8425	0.219859
12.5178	19.4031	0.333156		12.519	26.3102	0.199298		12.5186	22.8446	0.219879
12.5195	19.395	0.333018		12.5207	26.3132	0.199321		12.5202	22.8464	0.219896
12.5211	19.3815	0.332786		12.5224	26.3161	0.199343		12.5219	22.8479	0.219911
12.5228	19.3785	0.332734		12.524	26.3189	0.199364		12.5236	22.8494	0.219925
12.5245	19.3778	0.332723		12.5257	26.3214	0.199383		12.5252	22.8513	0.219943
12.5261	19.3808	0.332773		12.5274	26.3235	0.199399		12.5269	22.8536	0.219965
12.5278	19.3858	0.332861		12.529	26.3252	0.199412		12.5286	22.8562	0.21999
12.5295	19.3754	0.332682		12.5307	26.3263	0.19942		12.5302	22.859	0.220018
12.5311	19.3674	0.332544		12.5324	26.3268	0.199424		12.5319	22.8617	0.220044
12.5328	19.3686	0.332565		12.534	26.327	0.199426		12.5336	22.8642	0.220068
12.5344	19.3674	0.332543		12.5357	26.3272	0.199427		12.5352	22.8668	0.220093
12.5361	19.3621	0.332453		12.5374	26.3275	0.199429		12.5369	22.8696	0.22012
12.5378	19.3612	0.332437		12.539	26.328	0.199434		12.5386	22.8726	0.220149
12.5394	19.36	0.332418		12.5407	26.3289	0.19944		12.5402	22.8763	0.220184
12.5411	19.3656	0.332514		12.5424	26.3301	0.19945		12.5419	22.881	0.220229
12.5428	19.3724	0.33263		12.544	26.3318	0.199462		12.5436	22.8864	0.220281
12.5444	19.3714	0.332612		12.5457	26.3339	0.199478		12.5452	22.8921	0.220336
12.5461	19.3656	0.332512		12.5474	26.3366	0.199498		12.5469	22.898	0.220393
12.5478	19.361	0.332435		12.549	26.34	0.199524		12.5486	22.9038	0.220449
12.5494	19.3569	0.332363		12.5507	26.3442	0.199556		12.5502	22.9095	0.220503
12.5511	19.358	0.332382		12.5524	26.3492	0.199594		12.5519	22.9151	0.220557
12.5528	19.3587	0.332395		12.554	26.3545	0.199634		12.5536	22.9208	0.220612
12.5544	19.358	0.332383		12.5557	26.3599	0.199675		12.5552	22.9266	0.220668
12.5561	19.3598	0.332413		12.5574	26.3646	0.19971		12.5569	22.9321	0.220722
12.5577	19.3611	0.332435		12.559	26.3684	0.199739		12.5586	22.9371	0.220769
12.5594	19.3626	0.332462		12.5607	26.3713	0.199761		12.5602	22.941	0.220807
12.5611	19.3631	0.33247		12.5624	26.3736	0.199779		12.5619	22.9435	0.220831
12.5627	19.3609	0.332432		12.564	26.3757	0.199795		12.5636	22.9444	0.22084
12.5644	19.3558	0.332345		12.5657	26.378	0.199812		12.5652	22.9436	0.220832
12.5661	19.3568	0.332362		12.5674	26.3809	0.199834		12.5669	22.9413	0.22081
12.5677	19.3646	0.332495		12.569	26.3845	0.199861		12.5686	22.9382	0.22078
12.5694	19.3757	0.332687		12.5707	26.3886	0.199892		12.5702	22.9345	0.220745
12.5711	19.3748	0.332671		12.5724	26.3929	0.199925		12.5719	22.9308	0.220709
12.5727	19.3918	0.332963		12.574	26.3974	0.199959		12.5736	22.9275	0.220676
12.5744	19.3928	0.33298		12.5757	26.4018	0.199993		12.5752	22.9246	0.220649
12.576	19.3782	0.332729		12.5774	26.4066	0.200029		12.5769	22.9224	0.220628
12.5777	19.3945	0.333009		12.579	26.4118	0.200068		12.5786	22.9212	0.220617
12.5794	19.4002	0.333108		12.5807	26.418	0.200115		12.5802	22.9216	0.22062
12.581	19.4036	0.333165		12.5824	26.4252	0.20017		12.5819	22.9238	0.220641
12.5827	19.4047	0.333185		12.584	26.4334	0.200232		12.5836	22.9282	0.220684
12.5844	19.4136	0.333337		12.5857	26.4421	0.200298		12.5852	22.9346	0.220746
12.586	19.4264	0.333556		12.5874	26.451	0.200365		12.5869	22.9426	0.220823
12.5877	19.4231	0.333501		12.589	26.4598	0.200432		12.5886	22.9517	0.22091
12.5894	19.4129	0.333326		12.5907	26.4684	0.200497		12.5902	22.9612	0.221001
12.591	19.4266	0.333561		12.5924	26.4769	0.200561		12.5919	22.9701	0.221087
12.5927	19.4209	0.333462		12.594	26.4853	0.200625		12.5936	22.9789	0.221172
12.5943	19.4166	0.333388		12.5957	26.4935	0.200687		12.5952	22.9879	0.221258
12.596	19.43	0.333618		12.5974	26.5018	0.20075		12.5969	22.997	0.221345
12.5977	19.4373	0.333744		12.599	26.5099	0.200812		12.5986	23.0059	0.221431
12.5993	19.4355	0.333714		12.6007	26.5177	0.20087		12.6002	23.0145	0.221514
12.601	19.4416	0.333818		12.6024	26.5248	0.200924		12.6019	23.0227	0.221594
12.6027	19.4471	0.333913		12.604	26.5308	0.20097		12.6036	23.0307	0.221671
12.6043	19.4525	0.334006		12.6057	26.536	0.201009		12.6052	23.0386	0.221747
12.606	19.4575	0.334091		12.6074	26.5403	0.201042		12.6069	23.0467	0.221824
12.6077	19.4618	0.334165		12.609	26.544	0.201069		12.6086	23.0551	0.221905
12.6093	19.4648	0.334216		12.6107	26.5468	0.201091		12.6102	23.0637	0.221988
12.611	19.4663	0.334243		12.6123	26.549	0.201107		12.6119	23.0725	0.222072
12.6126	19.4671	0.334255		12.614	26.5508	0.201121		12.6136	23.0811	0.222155
12.6143	19.4667	0.334249		12.6157	26.5529	0.201137		12.6152	23.089	0.222231
12.616	19.4658	0.334233		12.6173	26.5555	0.201157		12.6169	23.0959	0.222298
12.6176	19.4644	0.33421		12.619	26.5592	0.201185		12.6186	23.1018	0.222355
12.6193	19.4637	0.334197		12.6207	26.5646	0.201226		12.6202	23.1067	0.222401
12.621	19.4636	0.334196		12.6223	26.5713	0.201277		12.6219	23.1104	0.222438
12.6226	19.4642	0.334207		12.624	26.5793	0.201337		12.6236	23.1132	0.222464
12.6243	19.4655	0.334228		12.6257	26.588	0.201403		12.6252	23.1149	0.22248
12.626	19.4668	0.33425		12.6273	26.5973	0.201473		12.6269	23.1155	0.222487
12.6276	19.4688	0.334284		12.629	26.6069	0.201546		12.6286	23.1155	0.222486
12.6293	19.4714	0.334329		12.6307	26.617	0.201623		12.6302	23.115	0.222482
12.6309	19.4755	0.3344		12.6323	26.625	0.201683		12.6319	23.1143	0.222475
12.6326	19.4797	0.334472		12.634	26.6291	0.201714		12.6336	23.1137	0.222469
12.6343	19.4845	0.334555		12.6357	26.6383	0.201784		12.6352	23.1132	0.222465
12.6359	19.4897	0.334643		12.6373	26.6512	0.201881		12.6369	23.1132	0.222464
12.6376	19.495	0.334735		12.639	26.661	0.201956		12.6386	23.1136	0.222468
12.6393	19.5	0.33482		12.6407	26.6697	0.202022		12.6402	23.1146	0.222478
12.6409	19.5039	0.334888		12.6423	26.6774	0.20208		12.6419	23.1165	0.222496
12.6426	19.5072	0.334945		12.644	26.6853	0.20214		12.6435	23.1193	0.222523
12.6443	19.5102	0.334996		12.6457	26.6924	0.202194		12.6452	23.1228	0.222557
12.6459	19.5134	0.335052		12.6473	26.6971	0.202229		12.6469	23.1271	0.222598
12.6476	19.5172	0.335116		12.649	26.7041	0.202283		12.6485	23.132	0.222646
12.6492	19.521	0.335181		12.6507	26.7086	0.202317		12.6502	23.1375	0.222698
12.6509	19.524	0.335233		12.6523	26.7119	0.202341		12.6519	23.143	0.222751
12.6526	19.5275	0.335292		12.654	26.7268	0.202454		12.6535	23.1486	0.222805
12.6542	19.5309	0.335351		12.6557	26.7352	0.202518		12.6552	23.1542	0.222859
12.6559	19.5341	0.335406		12.6573	26.7375	0.202535		12.6569	23.16	0.222915
12.6576	19.5377	0.335468		12.659	26.7441	0.202585		12.6585	23.1663	0.222976
12.6592	19.5419	0.335541		12.6607	26.7487	0.20262		12.6602	23.1732	0.223042
12.6609	19.5466	0.335622		12.6623	26.7529	0.202652		12.6619	23.1805	0.223112
12.6626	19.5516	0.335707		12.664	26.757	0.202683		12.6635	23.1881	0.223185
12.6642	19.5565	0.335791		12.6657	26.7619	0.20272		12.6652	23.1956	0.223257
12.6659	19.5609	0.335866		12.6673	26.7709	0.202788		12.6669	23.2027	0.223325
12.6676	19.5647	0.335932		12.669	26.7748	0.202818		12.6685	23.2092	0.223388
12.6692	19.5682	0.335991		12.6707	26.7769	0.202834		12.6702	23.2152	0.223446
12.6709	19.5713	0.336045		12.6723	26.7856	0.202899		12.6719	23.2207	0.223499
12.6725	19.5741	0.336093		12.674	26.7862	0.202904		12.6735	23.2258	0.223548
12.6742	19.5767	0.336138		12.6757	26.7893	0.202927		12.6752	23.2305	0.223593
12.6759	19.5788	0.336174		12.6773	26.795	0.202971		12.6769	23.235	0.223636
12.6775	19.5801	0.336196		12.679	26.7944	0.202966		12.6785	23.2395	0.22368
12.6792	19.5805	0.336203		12.6807	26.7938	0.202962		12.6802	23.2445	0.223728
12.6809	19.5802	0.336197		12.6823	26.7913	0.202943		12.6819	23.2504	0.223784
12.6825	19.5796	0.336187		12.684	26.7935	0.202959		12.6835	23.2576	0.223854
12.6842	19.5789	0.336175		12.6857	26.8034	0.203034		12.6852	23.2662	0.223937
12.6859	19.5783	0.336165		12.6873	26.8112	0.203094		12.6869	23.2763	0.224034
12.6875	19.578	0.33616		12.689	26.8191	0.203154		12.6885	23.2877	0.224143
12.6892	19.5778	0.336157		12.6907	26.8222	0.203177		12.6902	23.2999	0.224262
12.6908	19.5781	0.336161		12.6923	26.8211	0.203169		12.6919	23.3129	0.224386
12.6925	19.5785	0.336169		12.694	26.8333	0.203261		12.6935	23.3262	0.224514
12.6942	19.5794	0.336185		12.6957	26.8472	0.203367		12.6952	23.3398	0.224646
12.6958	19.581	0.336212		12.6973	26.8547	0.203423		12.6969	23.3536	0.224778
12.6975	19.5834	0.336252		12.699	26.8608	0.203469		12.6985	23.3663	0.2249
12.6992	19.5865	0.336306		12.7007	26.8764	0.203587		12.7002	23.3777	0.22501
12.7008	19.5902	0.33637		12.7023	26.8933	0.203715		12.7019	23.388	0.225109
12.7025	19.5945	0.336444		12.704	26.9091	0.203835		12.7035	23.3965	0.225191
12.7042	19.599	0.336521		12.7057	26.9144	0.203876		12.7052	23.4028	0.225251
12.7058	19.6036	0.3366		12.7073	26.9179	0.203902		12.7069	23.4069	0.225292
12.7075	19.6084	0.336683		12.709	26.9225	0.203937		12.7085	23.4097	0.225318
12.7091	19.6134	0.336768		12.7106	26.9328	0.204014		12.7102	23.4115	0.225335
12.7108	19.6186	0.336858		12.7123	26.9506	0.204149		12.7119	23.4132	0.225352
12.7125	19.624	0.33695		12.714	26.9611	0.204229		12.7135	23.4152	0.225371
12.7141	19.6294	0.337042		12.7156	26.9652	0.20426		12.7152	23.4179	0.225397
12.7158	19.6347	0.337133		12.7173	26.9748	0.204333		12.7169	23.4215	0.225432
12.7175	19.6396	0.337218		12.719	26.9905	0.204452		12.7185	23.4264	0.225479
12.7191	19.6445	0.337302		12.7206	27.0016	0.204536		12.7202	23.4328	0.22554
12.7208	19.6494	0.337387		12.7223	27.0109	0.204606		12.7219	23.4407	0.225617
12.7225	19.6543	0.33747		12.724	27.0223	0.204693		12.7235	23.4502	0.225708
12.7241	19.6595	0.337559		12.7256	27.0336	0.204778		12.7252	23.4608	0.22581
12.7258	19.6641	0.337639		12.7273	27.0459	0.204872		12.7269	23.4723	0.225921
12.7274	19.6613	0.33759		12.729	27.0589	0.20497		12.7285	23.4842	0.226035
12.7291	19.6668	0.337684		12.7306	27.0721	0.20507		12.7302	23.496	0.226149
12.7308	19.6791	0.337897		12.7323	27.086	0.205175		12.7319	23.5072	0.226256
12.7324	19.6739	0.337806		12.734	27.1004	0.205284		12.7335	23.5175	0.226356
12.7341	19.6806	0.337922		12.7356	27.1156	0.205399		12.7352	23.5269	0.226447
12.7358	19.6811	0.337931		12.7373	27.1316	0.20552		12.7369	23.5354	0.226528
12.7374	19.6864	0.338022		12.739	27.1476	0.205641		12.7385	23.5429	0.2266
12.7391	19.7077	0.338386		12.7406	27.1634	0.205761		12.7402	23.5494	0.226663
12.7408	19.7231	0.338652		12.7423	27.1783	0.205874		12.7419	23.5551	0.226718
12.7424	19.7346	0.338849		12.744	27.192	0.205978		12.7435	23.56	0.226765
12.7441	19.7416	0.33897		12.7456	27.2052	0.206078		12.7452	23.5642	0.226805
12.7457	19.7465	0.339054		12.7473	27.2178	0.206174		12.7469	23.568	0.226842
12.7474	19.7548	0.339195		12.749	27.2295	0.206262		12.7485	23.5719	0.226879
12.7491	19.7655	0.33938		12.7506	27.2404	0.206345		12.7502	23.5762	0.226921
12.7507	19.7663	0.339394		12.7523	27.2506	0.206422		12.7519	23.581	0.226967
12.7524	19.7694	0.339447		12.754	27.2596	0.20649		12.7535	23.5863	0.227018
12.7541	19.7772	0.33958		12.7556	27.267	0.206546		12.7552	23.5923	0.227075
12.7557	19.776	0.339559		12.7573	27.2729	0.206591		12.7569	23.5988	0.227138
12.7574	19.7863	0.339736		12.759	27.2773	0.206624		12.7585	23.6055	0.227203
12.7591	19.7741	0.339527		12.7606	27.2808	0.206651		12.7602	23.6122	0.227268
12.7607	19.7583	0.339255		12.7623	27.2838	0.206673		12.7619	23.619	0.227333
12.7624	19.7484	0.339086		12.764	27.2864	0.206693		12.7635	23.6261	0.227401
12.764	19.7446	0.33902		12.7656	27.2886	0.20671		12.7652	23.6337	0.227474
12.7657	19.7466	0.339054		12.7673	27.2914	0.206731		12.7669	23.6423	0.227557
12.7674	19.7516	0.33914		12.769	27.2967	0.206771		12.7685	23.6518	0.227649
12.769	19.7581	0.339252		12.7706	27.3039	0.206825		12.7702	23.6622	0.227749
12.7707	19.7594	0.339274		12.7723	27.3117	0.206885		12.7719	23.6731	0.227854
12.7724	19.7672	0.339408		12.774	27.3216	0.20696		12.7735	23.6843	0.227961
12.774	19.7787	0.339606		12.7756	27.3326	0.207043		12.7752	23.6954	0.228068
12.7757	19.7871	0.33975		12.7773	27.3442	0.207131		12.7769	23.7063	0.228173
12.7774	19.7922	0.339839		12.779	27.356	0.20722		12.7785	23.717	0.228276
12.779	19.8051	0.34006		12.7806	27.369	0.207319		12.7802	23.7276	0.228377
12.7807	19.8137	0.340207		12.7823	27.3828	0.207423		12.7819	23.7383	0.228481
12.7824	19.8215	0.340341		12.784	27.3972	0.207532		12.7835	23.7494	0.228588
12.784	19.8373	0.340613		12.7856	27.4129	0.207651		12.7852	23.7608	0.228697
12.7857	19.853	0.340882		12.7873	27.4295	0.207777		12.7869	23.7721	0.228806
12.7873	19.8668	0.341118		12.789	27.4455	0.207898		12.7885	23.7833	0.228914
12.789	19.8796	0.341339		12.7906	27.4601	0.208009		12.7902	23.7939	0.229016
12.7907	19.8928	0.341565		12.7923	27.4747	0.208119		12.7919	23.8043	0.229116
12.7923	19.9078	0.341822		12.794	27.4887	0.208226		12.7935	23.8145	0.229215
12.794	19.9146	0.341939		12.7956	27.5012	0.20832		12.7952	23.8252	0.229317
12.7957	19.924	0.342101		12.7973	27.5131	0.20841		12.7969	23.8367	0.229428
12.7973	19.9352	0.342294		12.799	27.5247	0.208498		12.7985	23.8495	0.229551
12.799	19.9448	0.342459		12.8006	27.5364	0.208587		12.8002	23.8634	0.229685
12.8007	19.957	0.342668		12.8023	27.5484	0.208678		12.8019	23.8785	0.22983
12.8023	19.969	0.342874		12.804	27.5608	0.208772		12.8035	23.894	0.229979
12.804	19.9803	0.343068		12.8056	27.5734	0.208867		12.8052	23.9091	0.230125
12.8056	19.9877	0.343195		12.8073	27.5859	0.208962		12.8069	23.9233	0.230261
12.8073	19.9896	0.343227		12.8089	27.5988	0.209059		12.8085	23.9373	0.230396
12.809	19.9896	0.343227		12.8106	27.612	0.209159		12.8102	23.9514	0.230532
12.8106	19.9896	0.343228		12.8123	27.6248	0.209256		12.8119	23.9651	0.230664
12.8123	19.9918	0.343266		12.8139	27.6375	0.209353		12.8135	23.9785	0.230793
12.814	19.9952	0.343323		12.8156	27.6513	0.209457		12.8152	23.9916	0.230919
12.8156	19.9984	0.343379		12.8173	27.6664	0.209572		12.8169	24.004	0.231039
12.8173	20.0021	0.343441		12.8189	27.6835	0.209701		12.8185	24.0157	0.231151
12.819	20.0062	0.343513		12.8206	27.7017	0.209839		12.8202	24.0264	0.231254
12.8206	20.0103	0.343583		12.8223	27.7207	0.209983		12.8219	24.0362	0.231348
12.8223	20.0149	0.343662		12.8239	27.7406	0.210134		12.8235	24.0455	0.231437
12.8239	20.0204	0.343757		12.8256	27.7608	0.210286		12.8252	24.0547	0.231526
12.8256	20.0269	0.343867		12.8273	27.7806	0.210437		12.8269	24.0645	0.231621
12.8273	20.0332	0.343976		12.8289	27.8	0.210584		12.8285	24.0751	0.231723
12.8289	20.0403	0.344097		12.8306	27.8178	0.210719		12.8302	24.0868	0.231836
12.8306	20.0478	0.344227		12.8323	27.8341	0.210842		12.8319	24.0993	0.231956
12.8323	20.0547	0.344346		12.8339	27.8509	0.210969		12.8335	24.1123	0.232081
12.8339	20.0616	0.344464		12.8356	27.8674	0.211094		12.8352	24.1258	0.232211
12.8356	20.0681	0.344576		12.8373	27.8824	0.211208		12.8369	24.1397	0.232344
12.8373	20.0742	0.34468		12.8389	27.8954	0.211306		12.8385	24.154	0.232482
12.8389	20.08	0.344779		12.8406	27.9069	0.211394		12.8402	24.1687	0.232623
12.8406	20.0853	0.344871		12.8423	27.9174	0.211473		12.8419	24.1837	0.232768
12.8422	20.0901	0.344953		12.8439	27.9268	0.211544		12.8435	24.1989	0.232914
12.8439	20.0951	0.345038		12.8456	27.9355	0.21161		12.8452	24.2139	0.233059
12.8456	20.1007	0.345134		12.8473	27.9446	0.211679		12.8469	24.2286	0.2332
12.8472	20.1071	0.345245		12.8489	27.955	0.211758		12.8485	24.2427	0.233336
12.8489	20.1145	0.345372		12.8506	27.9667	0.211847		12.8502	24.2563	0.233467
12.8506	20.1231	0.34552		12.8523	27.9802	0.211949		12.8519	24.2696	0.233595
12.8522	20.1325	0.345682		12.8539	27.9957	0.212066		12.8535	24.2827	0.23372
12.8539	20.1426	0.345855		12.8556	28.0127	0.212195		12.8552	24.2958	0.233846
12.8556	20.1532	0.346036		12.8573	28.0309	0.212332		12.8569	24.309	0.233974
12.8572	20.164	0.346222		12.8589	28.05	0.212477		12.8585	24.3221	0.2341
12.8589	20.1749	0.346409		12.8606	28.0696	0.212626		12.8602	24.335	0.234224
12.8605	20.1857	0.346594		12.8623	28.0896	0.212778		12.8619	24.3486	0.234355
12.8622	20.1963	0.346776		12.8639	28.1101	0.212933		12.8635	24.3634	0.234498
12.8639	20.2066	0.346953		12.8656	28.1313	0.213093		12.8652	24.3787	0.234645
12.8655	20.2162	0.347119		12.8673	28.1529	0.213257		12.8669	24.3944	0.234795
12.8672	20.2253	0.347275		12.8689	28.1746	0.213421		12.8685	24.4102	0.234948
12.8689	20.2337	0.347419		12.8706	28.1965	0.213587		12.8702	24.4262	0.235102
12.8705	20.2418	0.347557		12.8723	28.2184	0.213753		12.8719	24.4425	0.235259
12.8722	20.25	0.347698		12.8739	28.2396	0.213914		12.8735	24.4593	0.23542
12.8739	20.2584	0.347842		12.8756	28.261	0.214076		12.8752	24.4764	0.235585
12.8755	20.2671	0.347992		12.8773	28.2825	0.214238		12.8769	24.4939	0.235753
12.8772	20.2759	0.348143		12.8789	28.3042	0.214403		12.8785	24.5113	0.235921
12.8788	20.2847	0.348293		12.8806	28.3265	0.214572		12.8802	24.5284	0.236086
12.8805	20.2935	0.348445		12.8823	28.3496	0.214747		12.8819	24.545	0.236245
12.8822	20.3022	0.348594		12.8839	28.3726	0.214921		12.8835	24.561	0.236399
12.8838	20.311	0.348747		12.8856	28.3947	0.215088		12.8852	24.5766	0.23655
12.8855	20.32	0.348901		12.8873	28.4176	0.215262		12.8869	24.5919	0.236697
12.8872	20.329	0.349055		12.8889	28.4415	0.215443		12.8885	24.6074	0.236846
12.8888	20.3381	0.34921		12.8906	28.4647	0.215619		12.8902	24.6232	0.236998
12.8905	20.3466	0.349358		12.8923	28.4876	0.215792		12.8919	24.6393	0.237153
12.8922	20.3548	0.349498		12.8939	28.5096	0.215959		12.8935	24.6557	0.237311
12.8938	20.3624	0.349629		12.8956	28.5306	0.216118		12.8952	24.6722	0.23747
12.8955	20.3693	0.349747		12.8973	28.5507	0.21627		12.8969	24.689	0.237631
12.8972	20.3764	0.349868		12.8989	28.5699	0.216416		12.8985	24.706	0.237795
12.8988	20.3836	0.349993		12.9006	28.5875	0.216549		12.9002	24.7235	0.237964
12.9005	20.3911	0.350121		12.9023	28.6049	0.216681		12.9019	24.7415	0.238137
12.9021	20.3983	0.350245		12.9039	28.6227	0.216816		12.9035	24.76	0.238315
12.9038	20.4052	0.350364		12.9056	28.6388	0.216937		12.9052	24.7788	0.238496
12.9055	20.4117	0.350475		12.9072	28.6529	0.217044		12.9069	24.7979	0.238679
12.9071	20.4177	0.350577		12.9089	28.6718	0.217187		12.9085	24.8166	0.238859
12.9088	20.4234	0.350675		12.9106	28.6884	0.217313		12.9102	24.8346	0.239033
12.9105	20.4291	0.350775		12.9122	28.703	0.217424		12.9119	24.8512	0.239193
12.9121	20.4353	0.35088		12.9139	28.7164	0.217525		12.9135	24.8659	0.239334
12.9138	20.4423	0.351		12.9156	28.7316	0.217641		12.9152	24.8798	0.239468
12.9155	20.4499	0.351131		12.9172	28.7478	0.217763		12.9169	24.8934	0.239599
12.9171	20.4584	0.351276		12.9189	28.766	0.217901		12.9185	24.9062	0.239722
12.9188	20.4678	0.351438		12.9206	28.7852	0.218047		12.9202	24.9182	0.239837
12.9204	20.4783	0.351619		12.9222	28.8036	0.218186		12.9219	24.9295	0.239946
12.9221	20.4904	0.351826		12.9239	28.8242	0.218342		12.9235	24.9402	0.240049
12.9238	20.504	0.35206		12.9256	28.8445	0.218495		12.9252	24.9504	0.240147
12.9254	20.5194	0.352325		12.9272	28.8671	0.218667		12.9269	24.9603	0.240243
12.9271	20.5364	0.352617		12.9289	28.8852	0.218804		12.9285	24.9703	0.240339
12.9288	20.5547	0.35293		12.9306	28.8998	0.218914		12.9302	24.9807	0.240439
12.9304	20.5741	0.353263		12.9322	28.9188	0.219058		12.9319	24.9921	0.240549
12.9321	20.5937	0.353599		12.9339	28.9386	0.219209		12.9335	25.0046	0.240669
12.9338	20.6133	0.353937		12.9356	28.9591	0.219364		12.9352	25.0186	0.240803
12.9354	20.6329	0.354273		12.9372	28.9798	0.219521		12.9368	25.0339	0.240951
12.9371	20.6523	0.354606		12.9389	28.9992	0.219668		12.9385	25.0504	0.24111
12.9387	20.6719	0.354943		12.9406	29.0189	0.219817		12.9402	25.0681	0.241281
12.9404	20.6915	0.355279		12.9422	29.0424	0.219995		12.9418	25.0867	0.24146
12.9421	20.7109	0.355612		12.9439	29.0645	0.220162		12.9435	25.1062	0.241647
12.9437	20.7299	0.355939		12.9456	29.0858	0.220323		12.9452	25.1261	0.241839
12.9454	20.7481	0.356251		12.9472	29.1088	0.220498		12.9468	25.1468	0.242038
12.9471	20.7656	0.356552		12.9489	29.1324	0.220676		12.9485	25.168	0.242242
12.9487	20.7814	0.356823		12.9506	29.1571	0.220864		12.9502	25.1893	0.242447
12.9504	20.7961	0.357076		12.9522	29.1812	0.221046		12.9518	25.2105	0.242651
12.9521	20.811	0.357332		12.9539	29.2109	0.221271		12.9535	25.231	0.242849
12.9537	20.8259	0.357586		12.9556	29.2408	0.221498		12.9552	25.2509	0.24304
12.9554	20.8406	0.35784		12.9572	29.269	0.221711		12.9568	25.2702	0.243225
12.957	20.8551	0.358088		12.9589	29.2968	0.221922		12.9585	25.2889	0.243406
12.9587	20.8693	0.358332		12.9606	29.3224	0.222116		12.9602	25.3078	0.243587
12.9604	20.8832	0.35857		12.9622	29.3456	0.222292		12.9618	25.3268	0.24377
12.962	20.8964	0.358797		12.9639	29.371	0.222484		12.9635	25.3464	0.243959
12.9637	20.9089	0.359012		12.9656	29.3961	0.222674		12.9652	25.3666	0.244153
12.9654	20.9206	0.359213		12.9672	29.4196	0.222852		12.9668	25.3862	0.244342
12.967	20.9314	0.359399		12.9689	29.4419	0.223021		12.9685	25.4067	0.244539
12.9687	20.9415	0.359572		12.9706	29.4666	0.223208		12.9702	25.4289	0.244753
12.9704	20.9509	0.359733		12.9722	29.4942	0.223417		12.9718	25.4517	0.244972
12.972	20.9596	0.359883		12.9739	29.5163	0.223584		12.9735	25.4749	0.245196
12.9737	20.9677	0.360022		12.9756	29.5389	0.223756		12.9752	25.4986	0.245424
12.9753	20.9753	0.360153		12.9772	29.5621	0.223931		12.9768	25.5229	0.245657
12.977	20.9829	0.360282		12.9789	29.5864	0.224116		12.9785	25.5476	0.245895
12.9787	20.9903	0.36041		12.9806	29.6129	0.224316		12.9802	25.5724	0.246134
12.9803	20.9982	0.360545		12.9822	29.6398	0.22452		12.9818	25.5973	0.246374
12.982	21.0069	0.360695		12.9839	29.6669	0.224725		12.9835	25.6222	0.246613
12.9837	21.0169	0.360866		12.9856	29.6925	0.224919		12.9852	25.6468	0.24685
12.9853	21.0283	0.361062		12.9872	29.7192	0.225121		12.9868	25.6712	0.247085
12.987	21.0413	0.361285		12.9889	29.747	0.225332		12.9885	25.6952	0.247316
12.9887	21.0556	0.361531		12.9906	29.7752	0.225545		12.9902	25.7192	0.247547
12.9903	21.071	0.361796		12.9922	29.8031	0.225757		12.9918	25.7429	0.247775
12.992	21.0873	0.362076		12.9939	29.8301	0.225962		12.9935	25.7666	0.248003
12.9936	21.1043	0.362368		12.9956	29.858	0.226173		12.9952	25.7902	0.24823
12.9953	21.1217	0.362665		12.9972	29.8858	0.226383		12.9968	25.8136	0.248455
12.997	21.1393	0.362968		12.9989	29.9128	0.226588		12.9985	25.8368	0.248679
12.9986	21.157	0.363271		13.0006	29.9394	0.22679		13.0002	25.8596	0.248899
13.0003	21.1745	0.363572		13.0022	29.9662	0.226993		13.0018	25.8822	0.249116
13.002	21.1914	0.363863		13.0039	29.9924	0.227191		13.0035	25.9045	0.249331
13.0036	21.2074	0.364138		13.0055	30.0181	0.227385		13.0052	25.9267	0.249545
13.0053	21.2239	0.36442		13.0072	30.04	0.227552		13.0068	25.949	0.249759
13.007	21.2409	0.364713		13.0089	30.0598	0.227701		13.0085	25.9712	0.249973
13.0086	21.2579	0.365005		13.0105	30.0849	0.227891		13.0102	25.9933	0.250185
13.0103	21.2752	0.365302		13.0122	30.1059	0.228051		13.0118	26.015	0.250395
13.012	21.2928	0.365604		13.0139	30.1267	0.228208		13.0135	26.036	0.250596
13.0136	21.3108	0.365913		13.0155	30.1476	0.228367		13.0152	26.0559	0.250787
13.0153	21.3293	0.366231		13.0172	30.1718	0.22855		13.0168	26.0747	0.250969
13.0169	21.3481	0.366552		13.0189	30.1985	0.228752		13.0185	26.0928	0.251143
13.0186	21.367	0.366878		13.0205	30.2239	0.228944		13.0202	26.1097	0.251305
13.0203	21.3858	0.367201		13.0222	30.2497	0.22914		13.0218	26.1266	0.251468
13.0219	21.4042	0.367516		13.0239	30.2758	0.229337		13.0235	26.1449	0.251644
13.0236	21.4218	0.367819		13.0255	30.3028	0.229542		13.0252	26.1636	0.251824
13.0253	21.4386	0.368107		13.0272	30.3339	0.229778		13.0268	26.1824	0.252005
13.0269	21.4547	0.368383		13.0289	30.3702	0.230053		13.0285	26.2013	0.252187
13.0286	21.4699	0.368645		13.0305	30.4046	0.230313		13.0302	26.2203	0.25237
13.0303	21.4845	0.368895		13.0322	30.4387	0.230572		13.0318	26.2401	0.25256
13.0319	21.4987	0.369138		13.0339	30.4754	0.23085		13.0335	26.2611	0.252762
13.0336	21.5126	0.369378		13.0355	30.5128	0.231133		13.0352	26.2837	0.252981
13.0352	21.5266	0.369618		13.0372	30.5509	0.231421		13.0368	26.3085	0.253219
13.0369	21.5405	0.369858		13.0389	30.5843	0.231675		13.0385	26.3351	0.253475
13.0386	21.5547	0.370101		13.0405	30.6186	0.231935		13.0402	26.3637	0.25375
13.0402	21.5694	0.370354		13.0422	30.653	0.232195		13.0418	26.3934	0.254036
13.0419	21.5848	0.370617		13.0439	30.6872	0.232454		13.0435	26.4238	0.254329
13.0436	21.601	0.370895		13.0455	30.7197	0.232701		13.0452	26.4548	0.254627
13.0452	21.618	0.371188		13.0472	30.7516	0.232942		13.0468	26.4861	0.254928
13.0469	21.6357	0.371491		13.0489	30.784	0.233187		13.0485	26.5176	0.255231
13.0486	21.6539	0.371804		13.0505	30.8142	0.233416		13.0502	26.5492	0.255536
13.0502	21.6723	0.37212		13.0522	30.8448	0.233648		13.0518	26.5808	0.25584
13.0519	21.6909	0.372439		13.0539	30.8739	0.233868		13.0535	26.6122	0.256142
13.0535	21.7094	0.372757		13.0555	30.9031	0.23409		13.0552	26.6428	0.256437
13.0552	21.7274	0.373065		13.0572	30.932	0.234308		13.0568	26.6726	0.256724
13.0569	21.7445	0.373359		13.0589	30.9601	0.234521		13.0585	26.7014	0.257001
13.0585	21.7619	0.373659		13.0605	30.9882	0.234734		13.0602	26.729	0.257266
13.0602	21.78	0.373969		13.0622	31.0159	0.234944		13.0618	26.7555	0.257522
13.0619	21.7979	0.374276		13.0639	31.0426	0.235146		13.0635	26.781	0.257767
13.0635	21.8155	0.374579		13.0655	31.0684	0.235342		13.0652	26.806	0.258008
13.0652	21.8331	0.37488		13.0672	31.0961	0.235551		13.0668	26.8306	0.258244
13.0669	21.8504	0.375178		13.0689	31.124	0.235763		13.0685	26.8548	0.258477
13.0685	21.8677	0.375474		13.0705	31.1521	0.235975		13.0702	26.8791	0.258711
13.0702	21.8847	0.375767		13.0722	31.1802	0.236188		13.0718	26.9033	0.258944
13.0718	21.9013	0.376051		13.0739	31.2087	0.236404		13.0735	26.9264	0.259166
13.0735	21.9175	0.376331		13.0755	31.2429	0.236663		13.0752	26.9499	0.259392
13.0752	21.9333	0.376602		13.0772	31.2776	0.236927		13.0768	26.9748	0.259633
13.0768	21.9487	0.376866		13.0789	31.3126	0.237191		13.0785	27.0004	0.259879
13.0785	21.9638	0.377125		13.0805	31.3507	0.23748		13.0802	27.0262	0.260127
13.0802	21.9787	0.377381		13.0822	31.3895	0.237774		13.0818	27.0522	0.260377
13.0818	21.9935	0.377635		13.0839	31.4303	0.238083		13.0835	27.0782	0.260628
13.0835	22.0083	0.377888		13.0855	31.4747	0.238419		13.0852	27.1041	0.260877
13.0852	22.0231	0.378142		13.0872	31.5186	0.238751		13.0868	27.1299	0.261125
13.0868	22.038	0.378399		13.0889	31.5626	0.239085		13.0885	27.1554	0.26137
13.0885	22.0532	0.378661		13.0905	31.6086	0.239433		13.0902	27.1807	0.261614
13.0901	22.0693	0.378936		13.0922	31.6556	0.239789		13.0918	27.2061	0.261858
13.0918	22.0862	0.379227		13.0939	31.7052	0.240165		13.0935	27.2313	0.262101
13.0935	22.1041	0.379535		13.0955	31.7515	0.240516		13.0952	27.2565	0.262343
13.0951	22.123	0.379859		13.0972	31.7932	0.240832		13.0968	27.2816	0.262585
13.0968	22.1426	0.380195		13.0989	31.8354	0.241152		13.0985	27.3065	0.262825
13.0985	22.1627	0.380539		13.1005	31.8742	0.241446		13.1002	27.3318	0.263068
13.1001	22.1828	0.380885		13.1022	31.9152	0.241756		13.1018	27.3571	0.263312
13.1018	22.2029	0.38123		13.1038	31.9563	0.242067		13.1035	27.3829	0.26356
13.1035	22.2232	0.381579		13.1055	31.9953	0.242363		13.1052	27.409	0.263812
13.1051	22.2435	0.381928		13.1072	32.0336	0.242653		13.1068	27.4358	0.26407
13.1068	22.2644	0.382286		13.1088	32.071	0.242936		13.1085	27.4633	0.264334
13.1084	22.2854	0.382646		13.1105	32.1077	0.243214		13.1102	27.491	0.264601
13.1101	22.3059	0.382998		13.1122	32.1432	0.243483		13.1118	27.5194	0.264874
13.1118	22.3274	0.383368		13.1138	32.1778	0.243745		13.1135	27.5483	0.265152
13.1134	22.3506	0.383767		13.1155	32.2118	0.244003		13.1152	27.5777	0.265436
13.1151	22.3745	0.384177		13.1172	32.2452	0.244256		13.1168	27.608	0.265726
13.1168	22.3988	0.384594		13.1188	32.2776	0.244501		13.1185	27.6388	0.266023
13.1184	22.4232	0.385014		13.1205	32.3094	0.244742		13.1202	27.6704	0.266327
13.1201	22.448	0.385438		13.1222	32.3412	0.244983		13.1218	27.7025	0.266637
13.1218	22.4727	0.385863		13.1238	32.3727	0.245222		13.1235	27.7351	0.26695
13.1234	22.4972	0.386283		13.1255	32.4043	0.245461		13.1252	27.768	0.267266
13.1251	22.5211	0.386694		13.1272	32.4366	0.245705		13.1268	27.7988	0.267563
13.1267	22.5443	0.387092		13.1288	32.4697	0.245957		13.1285	27.8295	0.267859
13.1284	22.5669	0.38748		13.1305	32.5035	0.246212		13.1302	27.8618	0.26817
13.1301	22.5886	0.387852		13.1322	32.5384	0.246476		13.1318	27.8941	0.26848
13.1317	22.6095	0.388212		13.1338	32.5734	0.246742		13.1335	27.9262	0.268789
13.1334	22.6297	0.388559		13.1355	32.6101	0.24702		13.1352	27.9578	0.269093
13.1351	22.649	0.38889		13.1372	32.6482	0.247309		13.1368	27.9892	0.269395
13.1367	22.6677	0.389211		13.1388	32.6874	0.247606		13.1385	28.0201	0.269693
13.1384	22.6857	0.38952		13.1405	32.7282	0.247914		13.1402	28.0503	0.269984
13.1401	22.7036	0.389827		13.1422	32.7693	0.248226		13.1418	28.0802	0.270271
13.1417	22.7217	0.390138		13.1438	32.8109	0.248541		13.1435	28.1092	0.270551
13.1434	22.7403	0.390458		13.1455	32.8526	0.248857		13.1452	28.1378	0.270826
13.1451	22.76	0.390796		13.1472	32.8934	0.249166		13.1468	28.1659	0.271097
13.1467	22.7804	0.391146		13.1488	32.9335	0.24947		13.1485	28.1937	0.271364
13.1484	22.8014	0.391507		13.1505	32.9721	0.249762		13.1502	28.2214	0.27163
13.15	22.8229	0.391875		13.1522	33.0089	0.250041		13.1518	28.2489	0.271896
13.1517	22.8445	0.392247		13.1538	33.0443	0.250309		13.1535	28.277	0.272166
13.1534	22.8666	0.392626		13.1555	33.0819	0.250594		13.1552	28.3057	0.272442
13.155	22.8891	0.393013		13.1572	33.1196	0.250879		13.1568	28.3351	0.272725
13.1567	22.9126	0.393415		13.1588	33.1569	0.251162		13.1585	28.3658	0.273021
13.1584	22.9371	0.393837		13.1605	33.194	0.251443		13.1602	28.3976	0.273327
13.16	22.9626	0.394275		13.1622	33.2312	0.251724		13.1618	28.4309	0.273647
13.1617	22.9886	0.394721		13.1638	33.268	0.252004		13.1635	28.4655	0.27398
13.1634	23.0134	0.395147		13.1655	33.3059	0.252291		13.1652	28.5011	0.274323
13.165	23.0382	0.395573		13.1672	33.3443	0.252582		13.1668	28.538	0.274678
13.1667	23.0644	0.396023		13.1688	33.3841	0.252883		13.1685	28.5757	0.275041
13.1683	23.0903	0.396468		13.1705	33.4253	0.253195		13.1702	28.6146	0.275415
13.17	23.1165	0.396916		13.1722	33.4677	0.253516		13.1718	28.6542	0.275796
13.1717	23.1427	0.397367		13.1738	33.5114	0.253847		13.1735	28.6937	0.276176
13.1733	23.1688	0.397815		13.1755	33.5557	0.254183		13.1752	28.7329	0.276554
13.175	23.1949	0.398263		13.1772	33.6002	0.25452		13.1768	28.7713	0.276923
13.1767	23.2203	0.3987		13.1788	33.6468	0.254873		13.1785	28.8087	0.277284
13.1783	23.2454	0.399131		13.1805	33.6928	0.255221		13.1802	28.8433	0.277616
13.18	23.2701	0.399555		13.1822	33.7387	0.255569		13.1818	28.8767	0.277938
13.1817	23.2946	0.399976		13.1838	33.7838	0.255911		13.1835	28.9115	0.278273
13.1833	23.3197	0.400406		13.1855	33.8283	0.256248		13.1852	28.9466	0.278611
13.185	23.3453	0.400846		13.1872	33.8738	0.256592		13.1868	28.9814	0.278946
13.1866	23.372	0.401304		13.1888	33.9202	0.256943		13.1885	29.0159	0.279278
13.1883	23.3993	0.401772		13.1905	33.9669	0.257297		13.1902	29.0496	0.279602
13.19	23.4266	0.402242		13.1922	34.0132	0.257648		13.1918	29.0825	0.279919
13.1916	23.4537	0.402708		13.1938	34.0592	0.257997		13.1935	29.1147	0.280228
13.1933	23.4803	0.403164		13.1955	34.105	0.258344		13.1952	29.1467	0.280536
13.195	23.5063	0.40361		13.1971	34.1501	0.258686		13.1968	29.179	0.280848
13.1966	23.5317	0.404047		13.1988	34.1949	0.259024		13.1985	29.2121	0.281166
13.1983	23.5567	0.404476		13.2005	34.2391	0.25936		13.2002	29.2468	0.2815
13.2	23.5815	0.404902		13.2021	34.2839	0.259699		13.2018	29.2826	0.281845
13.2016	23.606	0.405322		13.2038	34.3302	0.26005		13.2035	29.3193	0.282198
13.2033	23.6302	0.405737		13.2055	34.3762	0.260398		13.2052	29.3568	0.282559
13.2049	23.6537	0.406141		13.2071	34.4214	0.26074		13.2068	29.3945	0.282922
13.2066	23.6765	0.406532		13.2088	34.4707	0.261114		13.2085	29.4328	0.28329
13.2083	23.699	0.406918		13.2105	34.5205	0.261491		13.2102	29.4714	0.283662
13.2099	23.7212	0.407299		13.2121	34.5714	0.261877		13.2118	29.5104	0.284037
13.2116	23.7438	0.407687		13.2138	34.6216	0.262257		13.2135	29.5504	0.284422
13.2133	23.7673	0.408091		13.2155	34.6728	0.262645		13.2152	29.5907	0.284811
13.2149	23.7916	0.408508		13.2171	34.7244	0.263036		13.2168	29.6316	0.285204
13.2166	23.816	0.408927		13.2188	34.7747	0.263416		13.2185	29.6723	0.285596
13.2183	23.841	0.409358		13.2205	34.8228	0.263781		13.2202	29.7126	0.285984
13.2199	23.869	0.409838		13.2221	34.8722	0.264155		13.2218	29.7525	0.286367
13.2216	23.8981	0.410338		13.2238	34.9204	0.26452		13.2235	29.7912	0.28674
13.2232	23.9278	0.410848		13.2255	34.9676	0.264878		13.2251	29.8291	0.287105
13.2249	23.9583	0.41137		13.2271	35.0133	0.265224		13.2268	29.8659	0.287459
13.2266	23.989	0.411899		13.2288	35.0585	0.265566		13.2285	29.9017	0.287804
13.2282	24.0201	0.412432		13.2305	35.1024	0.265899		13.2301	29.9367	0.28814
13.2299	24.0515	0.412972		13.2321	35.1472	0.266239		13.2318	29.9707	0.288468
13.2316	24.0827	0.413507		13.2338	35.1919	0.266577		13.2335	30.0027	0.288776
13.2332	24.1138	0.414042		13.2355	35.2325	0.266885		13.2351	30.0339	0.289076
13.2349	24.1446	0.414571		13.2371	35.2699	0.267168		13.2368	30.0662	0.289387
13.2366	24.175	0.415092		13.2388	35.3139	0.267501		13.2385	30.0993	0.289706
13.2382	24.2049	0.415606		13.2405	35.3663	0.267898		13.2401	30.1324	0.290024
13.2399	24.2342	0.416108		13.2421	35.4144	0.268262		13.2418	30.1657	0.290345
13.2416	24.263	0.416603		13.2438	35.4632	0.268632		13.2435	30.1996	0.290671
13.2432	24.2913	0.417088		13.2455	35.5116	0.268998		13.2451	30.234	0.291002
13.2449	24.3191	0.417567		13.2471	35.5588	0.269356		13.2468	30.2695	0.291343
13.2465	24.3468	0.418042		13.2488	35.6108	0.26975		13.2485	30.3059	0.291694
13.2482	24.3742	0.418513		13.2505	35.661	0.27013		13.2501	30.3437	0.292058
13.2499	24.4019	0.418987		13.2521	35.7105	0.270505		13.2518	30.383	0.292436
13.2515	24.4298	0.419467		13.2538	35.7608	0.270887		13.2535	30.4236	0.292826
13.2532	24.4579	0.41995		13.2555	35.8141	0.27129		13.2551	30.4657	0.293232
13.2549	24.4864	0.420439		13.2571	35.8674	0.271694		13.2568	30.5089	0.293648
13.2565	24.515	0.42093		13.2588	35.9179	0.272077		13.2585	30.5533	0.294075
13.2582	24.5439	0.421426		13.2605	35.9581	0.272381		13.2601	30.5986	0.294511
13.2599	24.5732	0.421929		13.2621	36.0027	0.272719		13.2618	30.6442	0.29495
13.2615	24.6027	0.422436		13.2638	36.0509	0.273084		13.2635	30.6901	0.295391
13.2632	24.6327	0.422951		13.2655	36.0845	0.273338		13.2651	30.7357	0.295831
13.2648	24.663	0.423471		13.2671	36.1011	0.273464		13.2668	30.7809	0.296266
13.2665	24.6937	0.423999		13.2688	36.1278	0.273666		13.2685	30.8258	0.296698
13.2682	24.7248	0.424532		13.2705	36.1622	0.273927		13.2701	30.87	0.297124
13.2698	24.7548	0.425048		13.2721	36.2176	0.274347		13.2718	30.9139	0.297546
13.2715	24.7844	0.425555		13.2738	36.2887	0.274885		13.2735	30.957	0.297961
13.2732	24.8166	0.426108		13.2755	36.3587	0.275415		13.2751	31.0001	0.298376
13.2748	24.8496	0.426675		13.2771	36.4218	0.275893		13.2768	31.0433	0.298791
13.2765	24.8833	0.427254		13.2788	36.474	0.276289		13.2785	31.0864	0.299207
13.2782	24.9172	0.427836		13.2805	36.5189	0.276629		13.2801	31.1298	0.299624
13.2798	24.9517	0.428428		13.2821	36.5789	0.277083		13.2818	31.1728	0.300038
13.2815	24.9862	0.429021		13.2838	36.6416	0.277558		13.2835	31.2155	0.300449
13.2831	25.0209	0.429617		13.2855	36.7016	0.278013		13.2851	31.258	0.300858
13.2848	25.056	0.430219		13.2871	36.7811	0.278615		13.2868	31.2984	0.301246
13.2865	25.0908	0.430816		13.2888	36.864	0.279243		13.2885	31.3381	0.301628
13.2881	25.1258	0.431418		13.2905	36.9333	0.279768		13.2901	31.3797	0.302029
13.2898	25.1607	0.432016		13.2921	36.9943	0.28023		13.2918	31.4231	0.302447
13.2915	25.1952	0.43261		13.2938	37.0241	0.280456		13.2935	31.4674	0.302873
13.2931	25.2295	0.433198		13.2954	37.0572	0.280706		13.2951	31.5121	0.303304
13.2948	25.2628	0.433769		13.2971	37.0971	0.281009		13.2968	31.5571	0.303737
13.2965	25.2957	0.434334		13.2988	37.1478	0.281393		13.2985	31.6021	0.30417
13.2981	25.3279	0.434887		13.3004	37.2106	0.281869		13.3001	31.6469	0.304601
13.2998	25.3597	0.435434		13.3021	37.2728	0.28234		13.3018	31.6919	0.305034
13.3014	25.3915	0.43598		13.3038	37.3212	0.282707		13.3035	31.7372	0.30547
13.3031	25.4231	0.436521		13.3054	37.3796	0.283148		13.3051	31.7834	0.305915
13.3048	25.455	0.43707		13.3071	37.4405	0.28361		13.3068	31.8304	0.306367
13.3064	25.4871	0.437621		13.3088	37.5044	0.284094		13.3085	31.878	0.306825
13.3081	25.5195	0.438178		13.3104	37.5668	0.284567		13.3101	31.9263	0.30729
13.3098	25.5526	0.438746		13.3121	37.6258	0.285014		13.3118	31.9744	0.307753
13.3114	25.5858	0.439316		13.3138	37.6814	0.285435		13.3135	32.0225	0.308216
13.3131	25.6199	0.439901		13.3154	37.7406	0.285883		13.3151	32.0707	0.30868
13.3148	25.6545	0.440496		13.3171	37.7991	0.286326		13.3168	32.1189	0.309144
13.3164	25.6898	0.441101		13.3188	37.8586	0.286777		13.3185	32.1672	0.309609
13.3181	25.7259	0.441721		13.3204	37.9201	0.287243		13.3201	32.2153	0.310072
13.3197	25.7625	0.442351		13.3221	37.9803	0.287699		13.3218	32.2635	0.310535
13.3214	25.8	0.442994		13.3238	38.04	0.288151		13.3235	32.3113	0.310996
13.3231	25.8363	0.443617		13.3254	38.1013	0.288615		13.3251	32.3584	0.311449
13.3247	25.8711	0.444215		13.3271	38.1626	0.28908		13.3268	32.4054	0.311901
13.3264	25.909	0.444865		13.3288	38.2243	0.289547		13.3285	32.4518	0.312348
13.3281	25.9467	0.445513		13.3304	38.2873	0.290024		13.3301	32.4982	0.312795
13.3297	25.9842	0.446157		13.3321	38.3516	0.290511		13.3318	32.5447	0.313243
13.3314	26.0212	0.446792		13.3338	38.4174	0.29101		13.3335	32.5914	0.313692
13.3331	26.0574	0.447414		13.3354	38.4837	0.291512		13.3351	32.6384	0.314144
13.3347	26.0932	0.448028		13.3371	38.5511	0.292023		13.3368	32.685	0.314593
13.3364	26.1281	0.448627		13.3388	38.6194	0.29254		13.3385	32.7318	0.315043
13.338	26.1624	0.449216		13.3404	38.6865	0.293048		13.3401	32.7766	0.315474
13.3397	26.1964	0.449801		13.3421	38.7533	0.293554		13.3418	32.8195	0.315888
13.3414	26.2295	0.450369		13.3438	38.8194	0.294055		13.3435	32.8637	0.316313
13.343	26.2625	0.450935		13.3454	38.8847	0.29455		13.3451	32.9094	0.316752
13.3447	26.295	0.451493		13.3471	38.9496	0.295041		13.3468	32.9549	0.317191
13.3464	26.3273	0.452048		13.3488	39.0128	0.29552		13.3485	33.0009	0.317634
13.348	26.3603	0.452613		13.3504	39.0764	0.296002		13.3501	33.0472	0.318079
13.3497	26.3938	0.45319		13.3521	39.1398	0.296482		13.3518	33.0943	0.318533
13.3514	26.429	0.453794		13.3538	39.2029	0.29696		13.3535	33.1421	0.318993
13.353	26.4654	0.454418		13.3554	39.2656	0.297435		13.3551	33.1906	0.319459
13.3547	26.5033	0.455069		13.3571	39.3273	0.297902		13.3568	33.2399	0.319933
13.3564	26.5425	0.455742		13.3588	39.3892	0.298371		13.3585	33.2893	0.320409
13.358	26.5823	0.456426		13.3604	39.4501	0.298833		13.3601	33.3392	0.32089
13.3597	26.6232	0.457129		13.3621	39.5107	0.299292		13.3618	33.3893	0.321371
13.3613	26.6646	0.45784		13.3638	39.5708	0.299747		13.3635	33.4397	0.321857
13.363	26.7067	0.458561		13.3654	39.6282	0.300182		13.3651	33.4912	0.322353
13.3647	26.7499	0.459304		13.3671	39.6827	0.300595		13.3668	33.5436	0.322857
13.3663	26.7936	0.460055		13.3688	39.742	0.301044		13.3685	33.5973	0.323373
13.368	26.8382	0.460819		13.3704	39.8035	0.30151		13.3701	33.6521	0.323901
13.3697	26.8825	0.46158		13.3721	39.864	0.301968		13.3718	33.7079	0.324438
13.3713	26.9263	0.462332		13.3738	39.9231	0.302415		13.3735	33.7638	0.324976
13.373	26.9694	0.463072		13.3754	39.9829	0.302869		13.3751	33.8191	0.325509
13.3747	27.011	0.463786		13.3771	40.0437	0.303329		13.3768	33.8744	0.326041
13.3763	27.0504	0.464463		13.3788	40.106	0.303801		13.3785	33.9293	0.326569
13.378	27.0864	0.465082		13.3804	40.1686	0.304275		13.3801	33.9842	0.327098
13.3796	27.1239	0.465725		13.3821	40.2305	0.304744		13.3818	34.0395	0.32763
13.3813	27.1614	0.466369		13.3838	40.2942	0.305227		13.3835	34.0947	0.328161
13.383	27.1974	0.466987		13.3854	40.3587	0.305715		13.3851	34.1503	0.328696
13.3846	27.2328	0.467595		13.3871	40.4246	0.306214		13.3868	34.2056	0.329229
13.3863	27.2675	0.468191		13.3888	40.4927	0.30673		13.3885	34.2605	0.329757
13.388	27.302	0.468784		13.3904	40.5604	0.307243		13.3901	34.3152	0.330283
13.3896	27.337	0.469384		13.3921	40.6306	0.307775		13.3918	34.3693	0.330804
13.3913	27.3719	0.469984		13.3937	40.7034	0.308326		13.3935	34.422	0.331312
13.393	27.4076	0.470596		13.3954	40.7775	0.308887		13.3951	34.4728	0.3318
13.3946	27.4435	0.471212		13.3971	40.8532	0.309461		13.3968	34.5249	0.332301
13.3963	27.4794	0.471829		13.3987	40.9257	0.31001		13.3985	34.5797	0.332829
13.3979	27.516	0.472458		13.4004	40.9975	0.310554		13.4001	34.6343	0.333354
13.3996	27.5529	0.473091		13.4021	41.0711	0.311112		13.4018	34.689	0.333881
13.4013	27.5907	0.473741		13.4037	41.1442	0.311665		13.4035	34.7437	0.334408
13.4029	27.6294	0.474406		13.4054	41.2171	0.312218		13.4051	34.7986	0.334936
13.4046	27.6689	0.475083		13.4071	41.2941	0.312801		13.4068	34.8541	0.33547
13.4063	27.7095	0.47578		13.4087	41.3731	0.313399		13.4085	34.9101	0.336009
13.4079	27.7501	0.476477		13.4104	41.4463	0.313954		13.4101	34.967	0.336557
13.4096	27.7906	0.477173		13.4121	41.5188	0.314503		13.4118	35.0242	0.337108
13.4113	27.8312	0.477869		13.4137	41.5927	0.315062		13.4135	35.0814	0.337658
13.4129	27.8715	0.478562		13.4154	41.6644	0.315606		13.4151	35.139	0.338212
13.4146	27.9127	0.479269		13.4171	41.7362	0.31615		13.4168	35.1968	0.338769
13.4162	27.9544	0.479986		13.4187	41.8059	0.316678		13.4185	35.2552	0.339331
13.4179	27.9975	0.480725		13.4204	41.8723	0.317181		13.4201	35.3141	0.339897
13.4196	28.0418	0.481486		13.4221	41.9439	0.317723		13.4218	35.373	0.340465
13.4212	28.0871	0.482263		13.4237	42.0156	0.318266		13.4235	35.4324	0.341036
13.4229	28.1335	0.483061		13.4254	42.0867	0.318804		13.4251	35.4915	0.341605
13.4246	28.1805	0.483868		13.4271	42.1588	0.319351		13.4268	35.5505	0.342173
13.4262	28.2283	0.484688		13.4287	42.2217	0.319827		13.4285	35.6095	0.342741
13.4279	28.2765	0.485516		13.4304	42.2891	0.320338		13.4301	35.6686	0.34331
13.4296	28.3238	0.486328		13.4321	42.3606	0.320879		13.4318	35.728	0.343882
13.4312	28.3685	0.487095		13.4337	42.431	0.321413		13.4335	35.7872	0.344451
13.4329	28.4153	0.487899		13.4354	42.5033	0.32196		13.4351	35.8471	0.345028
13.4345	28.4631	0.488721		13.4371	42.574	0.322496		13.4368	35.9071	0.345606
13.4362	28.5108	0.489539		13.4387	42.6483	0.323059		13.4385	35.9673	0.346185
13.4379	28.5569	0.49033		13.4404	42.7227	0.323622		13.4401	36.0282	0.346771
13.4395	28.6043	0.491144		13.4421	42.7981	0.324193		13.4418	36.0896	0.347362
13.4412	28.6516	0.491957		13.4437	42.8751	0.324777		13.4435	36.1521	0.347963
13.4429	28.6967	0.492731		13.4454	42.9534	0.32537		13.4451	36.2154	0.348573
13.4445	28.743	0.493526		13.4471	43.0343	0.325983		13.4468	36.2775	0.34917
13.4462	28.7905	0.494342		13.4487	43.1158	0.3266		13.4485	36.3368	0.349741
13.4479	28.8386	0.495167		13.4504	43.1981	0.327223		13.4501	36.3963	0.350314
13.4495	28.886	0.49598		13.4521	43.2819	0.327859		13.4518	36.4577	0.350905
13.4512	28.933	0.496788		13.4537	43.3656	0.328493		13.4535	36.5181	0.351486
13.4528	28.9792	0.497581		13.4554	43.4516	0.329144		13.4551	36.5772	0.352055
13.4545	29.0257	0.49838		13.4571	43.5383	0.329801		13.4568	36.6359	0.35262
13.4562	29.0733	0.499197		13.4587	43.6247	0.330455		13.4585	36.6945	0.353184
13.4578	29.1215	0.500026		13.4604	43.711	0.331108		13.4601	36.7533	0.35375
13.4595	29.1697	0.500853		13.4621	43.7956	0.33175		13.4618	36.8129	0.354323
13.4612	29.2177	0.501677		13.4637	43.8802	0.33239		13.4635	36.8728	0.3549
13.4628	29.2657	0.502501		13.4654	43.9637	0.333023		13.4651	36.9338	0.355487
13.4645	29.316	0.503364		13.4671	44.0469	0.333653		13.4668	36.9957	0.356083
13.4662	29.3635	0.504179		13.4687	44.1299	0.334282		13.4685	37.0589	0.356692
13.4678	29.4112	0.505		13.4704	44.2115	0.3349		13.4701	37.1242	0.35732
13.4695	29.4589	0.505817		13.4721	44.2912	0.335504		13.4718	37.1908	0.357961
13.4711	29.5091	0.50668		13.4737	44.365	0.336062		13.4735	37.2594	0.358622
13.4728	29.5595	0.507546		13.4754	44.4403	0.336633		13.4751	37.3295	0.359296
13.4745	29.6109	0.508428		13.4771	44.518	0.337221		13.4768	37.4003	0.359978
13.4761	29.6621	0.509308		13.4787	44.5941	0.337798		13.4785	37.4712	0.36066
13.4778	29.7141	0.510199		13.4804	44.6701	0.338374		13.4801	37.5415	0.361337
13.4795	29.7653	0.511078		13.4821	44.7461	0.33895		13.4818	37.612	0.362015
13.4811	29.8164	0.511957		13.4837	44.823	0.339532		13.4835	37.6817	0.362686
13.4828	29.8663	0.512814		13.4854	44.9011	0.340124		13.4851	37.7505	0.363348
13.4845	29.9124	0.513605		13.487	44.979	0.340713		13.4868	37.8192	0.364009
13.4861	29.9607	0.514434		13.4887	45.0573	0.341306		13.4885	37.8868	0.36466
13.4878	30.0099	0.515278		13.4904	45.1359	0.341902		13.4901	37.9539	0.365306
13.4895	30.059	0.516122		13.492	45.2137	0.342491		13.4918	38.0201	0.365943
13.4911	30.1083	0.516968		13.4937	45.2924	0.343088		13.4935	38.0852	0.366569
13.4928	30.1572	0.517808		13.4954	45.3706	0.34368		13.4951	38.1495	0.367188
13.4944	30.2073	0.518668		13.497	45.4507	0.344287		13.4968	38.2129	0.367799
13.4961	30.2573	0.519527		13.4987	45.5315	0.344899		13.4985	38.2762	0.368407
13.4978	30.3084	0.520404		13.5004	45.6133	0.345518		13.5001	38.3378	0.369001
13.4994	30.3601	0.521293		13.502	45.6973	0.346155		13.5018	38.3965	0.369565
13.5011	30.4126	0.522193		13.5037	45.7812	0.346791		13.5035	38.4562	0.37014
13.5028	30.4663	0.523116		13.5054	45.8668	0.347439		13.5051	38.5197	0.370752
13.5044	30.5206	0.524048		13.507	45.9539	0.348099		13.5068	38.5842	0.371373
13.5061	30.5761	0.525		13.5087	46.042	0.348766		13.5085	38.6499	0.372005
13.5078	30.6322	0.525964		13.5104	46.1318	0.349446		13.5101	38.7161	0.372642
13.5094	30.6885	0.526931		13.512	46.2231	0.350138		13.5118	38.7832	0.373288
13.5111	30.745	0.527901		13.5137	46.3158	0.35084		13.5135	38.8511	0.373941
13.5127	30.8006	0.528855		13.5154	46.4101	0.351554		13.5151	38.9199	0.374604
13.5144	30.8548	0.529787		13.517	46.5044	0.352268		13.5168	38.99	0.375279
13.5161	30.9087	0.530711		13.5187	46.5993	0.352987		13.5184	39.061	0.375961
13.5177	30.9614	0.531616		13.5204	46.6938	0.353703		13.5201	39.1333	0.376658
13.5194	31.0142	0.532522		13.522	46.788	0.354417		13.5218	39.2063	0.37736
13.5211	31.0668	0.533426		13.5237	46.883	0.355136		13.5234	39.2798	0.378068
13.5227	31.1196	0.534333		13.5254	46.976	0.355841		13.5251	39.3538	0.37878
13.5244	31.1737	0.535261		13.527	47.065	0.356515		13.5268	39.4272	0.379487
13.5261	31.2273	0.536183		13.5287	47.1558	0.357203		13.5284	39.5007	0.380194
13.5277	31.2823	0.537127		13.5304	47.2517	0.357929		13.5301	39.5739	0.380899
13.5294	31.3372	0.53807		13.532	47.3478	0.358657		13.5318	39.6478	0.381609
13.531	31.3929	0.539025		13.5337	47.4426	0.359375		13.5334	39.7231	0.382334
13.5327	31.4496	0.539999		13.5354	47.5383	0.3601		13.5351	39.7992	0.383067
13.5344	31.5063	0.540973		13.537	47.633	0.360818		13.5368	39.8771	0.383816
13.536	31.564	0.541964		13.5387	47.728	0.361537		13.5384	39.9561	0.384577
13.5377	31.6183	0.542895		13.5404	47.8228	0.362255		13.5401	40.0359	0.385345
13.5394	31.6741	0.543853		13.542	47.9159	0.362961		13.5418	40.1166	0.386121
13.541	31.7335	0.544873		13.5437	48.009	0.363666		13.5434	40.1974	0.3869
13.5427	31.792	0.545878		13.5454	48.1003	0.364357		13.5451	40.279	0.387685
13.5444	31.8506	0.546884		13.547	48.1904	0.36504		13.5468	40.3603	0.388468
13.546	31.9081	0.547871		13.5487	48.2809	0.365725		13.5484	40.4413	0.389247
13.5477	31.9645	0.54884		13.5504	48.3698	0.366399		13.5501	40.5217	0.390021
13.5493	32.0219	0.549825		13.552	48.4599	0.367081		13.5518	40.6009	0.390783
13.551	32.0781	0.55079		13.5537	48.55	0.367764		13.5534	40.6783	0.391528
13.5527	32.135	0.551767		13.5554	48.6405	0.36845		13.5551	40.75	0.392219
13.5543	32.1926	0.552757		13.557	48.732	0.369142		13.5568	40.821	0.392901
13.556	32.2503	0.553748		13.5587	48.8234	0.369835		13.5584	40.8954	0.393617
13.5577	32.3095	0.554764		13.5604	48.9167	0.370542		13.5601	40.9687	0.394323
13.5593	32.3679	0.555767		13.562	49.0115	0.371259		13.5618	41.0419	0.395028
13.561	32.428	0.556799		13.5637	49.1075	0.371987		13.5634	41.1151	0.395732
13.5627	32.4882	0.557833		13.5654	49.2063	0.372735		13.5651	41.1883	0.396437
13.5643	32.5492	0.558879		13.567	49.306	0.37349		13.5668	41.2622	0.397148
13.566	32.6113	0.559946		13.5687	49.4076	0.37426		13.5684	41.3367	0.397865
13.5676	32.6735	0.561013		13.5704	49.5095	0.375032		13.5701	41.4125	0.398595
13.5693	32.7371	0.562107		13.572	49.6114	0.375804		13.5718	41.4896	0.399337
13.571	32.8014	0.56321		13.5737	49.7141	0.376582		13.5734	41.5681	0.400093
13.5726	32.8659	0.564317		13.5754	49.8166	0.377358		13.5751	41.6488	0.400869
13.5743	32.9309	0.565434		13.577	49.9196	0.378139		13.5768	41.7306	0.401656
13.576	32.9954	0.566541		13.5787	50.0222	0.378916		13.5784	41.8138	0.402457
13.5776	33.0599	0.567648		13.5804	50.1193	0.379651		13.5801	41.8975	0.403263
13.5793	33.1246	0.568759		13.582	50.2193	0.380409		13.5818	41.9812	0.404069
13.581	33.1882	0.569852		13.5837	50.3254	0.381212		13.5834	42.0654	0.404879
13.5826	33.2529	0.570962		13.5854	50.433	0.382027		13.5851	42.1494	0.405688
13.5843	33.3168	0.57206		13.587	50.5414	0.382849		13.5868	42.2341	0.406503
13.586	33.3813	0.573167		13.5887	50.6492	0.383665		13.5884	42.3183	0.407313
13.5876	33.4457	0.574273		13.5903	50.7584	0.384492		13.5901	42.4019	0.408118
13.5893	33.509	0.57536		13.592	50.8661	0.385308		13.5918	42.4855	0.408923
13.5909	33.5696	0.576401		13.5937	50.9735	0.386122		13.5934	42.5685	0.409721
13.5926	33.6294	0.577427		13.5953	51.0803	0.386931		13.5951	42.6519	0.410524
13.5943	33.6935	0.578527		13.597	51.1858	0.38773		13.5968	42.7349	0.411323
13.5959	33.7577	0.579629		13.5987	51.2921	0.388535		13.5984	42.8178	0.412121
13.5976	33.8213	0.580721		13.6003	51.3969	0.389329		13.6001	42.9018	0.412929
13.5993	33.8856	0.581826		13.602	51.5021	0.390126		13.6018	42.986	0.413739
13.6009	33.9492	0.582917		13.6037	51.6072	0.390922		13.6034	43.0713	0.41456
13.6026	34.013	0.584014		13.6053	51.711	0.391708		13.6051	43.1571	0.415387
13.6043	34.0773	0.585118		13.607	51.8154	0.392499		13.6068	43.242	0.416204
13.6059	34.1409	0.58621		13.6087	51.9194	0.393287		13.6084	43.3224	0.416978
13.6076	34.205	0.587309		13.6103	52.0245	0.394083		13.6101	43.4024	0.417747
13.6092	34.2681	0.588394		13.612	52.1312	0.394891		13.6118	43.4868	0.41856
13.6109	34.3311	0.589474		13.6137	52.2387	0.395706		13.6134	43.5713	0.419374
13.6126	34.3935	0.590547		13.6153	52.3496	0.396546		13.6151	43.6547	0.420176
13.6142	34.4547	0.591597		13.617	52.4611	0.39739		13.6168	43.7378	0.420975
13.6159	34.5167	0.592661		13.6187	52.574	0.398245		13.6184	43.8198	0.421765
13.6176	34.5784	0.593722		13.6203	52.6872	0.399103		13.6201	43.9017	0.422553
13.6192	34.6408	0.594793		13.622	52.7991	0.399951		13.6218	43.9838	0.423343
13.6209	34.7048	0.595892		13.6237	52.9109	0.400797		13.6234	44.0659	0.424133
13.6226	34.768	0.596977		13.6253	53.0208	0.40163		13.6251	44.1492	0.424936
13.6242	34.8313	0.598063		13.627	53.1294	0.402452		13.6268	44.2335	0.425747
13.6259	34.8935	0.599132		13.6287	53.2375	0.403271		13.6284	44.3191	0.426571
13.6275	34.9556	0.600198		13.6303	53.3436	0.404075		13.6301	44.4064	0.427411
13.6292	35.0175	0.601261		13.632	53.4474	0.404861		13.6318	44.4946	0.42826
13.6309	35.0787	0.602312		13.6337	53.5448	0.405599		13.6334	44.5843	0.429123
13.6325	35.1414	0.603387		13.6353	53.6394	0.406316		13.6351	44.675	0.429996
13.6342	35.2044	0.60447		13.637	53.7415	0.407089		13.6368	44.7668	0.43088
13.6359	35.2681	0.605564		13.6387	53.8416	0.407848		13.6384	44.8598	0.431775
13.6375	35.3335	0.606686		13.6403	53.9432	0.408617		13.6401	44.9533	0.432675
13.6392	35.3984	0.607802		13.642	54.0451	0.409389		13.6418	45.0476	0.433582
13.6409	35.4646	0.608938		13.6437	54.1473	0.410163		13.6434	45.1414	0.434486
13.6425	35.5312	0.610081		13.6453	54.2518	0.410955		13.6451	45.2351	0.435387
13.6442	35.5948	0.611174		13.647	54.3566	0.411748		13.6468	45.3289	0.43629
13.6458	35.6583	0.612264		13.6487	54.4644	0.412565		13.6484	45.4225	0.437191
13.6475	35.7268	0.61344		13.6503	54.5736	0.413392		13.6501	45.5171	0.438102
13.6492	35.7977	0.614657		13.652	54.6843	0.414231		13.6518	45.6119	0.439014
13.6508	35.8695	0.61589		13.6537	54.7974	0.415088		13.6534	45.7073	0.439932
13.6525	35.9421	0.617137		13.6553	54.9109	0.415947		13.6551	45.8034	0.440858
13.6542	36.0163	0.61841		13.657	55.0262	0.416821		13.6568	45.8993	0.44178
13.6558	36.0894	0.619665		13.6587	55.1419	0.417697		13.6584	45.9953	0.442705
13.6575	36.1637	0.620941		13.6603	55.2579	0.418576		13.6601	46.0904	0.443619
13.6592	36.2379	0.622216		13.662	55.3767	0.419476		13.6618	46.1797	0.444479
13.6608	36.3124	0.623494		13.6637	55.4948	0.42037		13.6634	46.2692	0.445341
13.6625	36.3885	0.624802		13.6653	55.614	0.421273		13.6651	46.3641	0.446254
13.6641	36.4638	0.626095		13.667	55.7336	0.422179		13.6668	46.4602	0.447178
13.6658	36.5407	0.627414		13.6687	55.8531	0.423084		13.6684	46.5562	0.448102
13.6675	36.6175	0.628733		13.6703	55.9733	0.423995		13.6701	46.651	0.449015
13.6691	36.6941	0.630049		13.672	56.0927	0.4249		13.6718	46.7452	0.449922
13.6708	36.7715	0.631377		13.6737	56.213	0.425811		13.6734	46.8381	0.450817
13.6725	36.8481	0.632693		13.6753	56.3341	0.426728		13.6751	46.9305	0.451706
13.6741	36.925	0.634013		13.677	56.4548	0.427642		13.6768	47.0225	0.452591
13.6758	37.0021	0.635336		13.6787	56.5779	0.428575		13.6784	47.1142	0.453474
13.6775	37.0786	0.636651		13.6803	56.7	0.4295		13.6801	47.2064	0.454361
13.6791	37.1556	0.637973		13.682	56.8229	0.43043		13.6818	47.2983	0.455245
13.6808	37.2305	0.639259		13.6837	56.9458	0.431361		13.6834	47.3899	0.456127
13.6824	37.3045	0.640528		13.6853	57.0664	0.432275		13.6851	47.4807	0.457001
13.6841	37.3776	0.641784		13.687	57.1831	0.433159		13.6868	47.5704	0.457865
13.6858	37.4485	0.643002		13.6886	57.2943	0.434001		13.6884	47.6603	0.45873
13.6874	37.5192	0.644215		13.6903	57.4155	0.43492		13.6901	47.75	0.459593
13.6891	37.5885	0.645406		13.692	57.5364	0.435835		13.6918	47.8398	0.460457
13.6908	37.6577	0.646593		13.6936	57.6557	0.436739		13.6934	47.93	0.461325
13.6924	37.7267	0.647778		13.6953	57.7752	0.437644		13.6951	48.0207	0.462198
13.6941	37.7949	0.648949		13.697	57.8926	0.438533		13.6968	48.113	0.463087
13.6958	37.8631	0.65012		13.6986	58.0085	0.439412		13.6984	48.2062	0.463985
13.6974	37.9277	0.65123		13.7003	58.1242	0.440288		13.7001	48.3018	0.464904
13.6991	37.9886	0.652276		13.702	58.238	0.44115		13.7018	48.3996	0.465845
13.7007	38.0551	0.653417		13.7036	58.353	0.442021		13.7034	48.4991	0.466803
13.7024	38.1219	0.654564		13.7053	58.467	0.442885		13.7051	48.6014	0.467788
13.7041	38.19	0.655734		13.707	58.5815	0.443752		13.7068	48.705	0.468785
13.7057	38.2585	0.65691		13.7086	58.6972	0.444628		13.7084	48.8099	0.469795
13.7074	38.3282	0.658107		13.7103	58.8126	0.445503		13.7101	48.9154	0.47081
13.7091	38.4002	0.659344		13.712	58.9307	0.446397		13.7118	49.0207	0.471824
13.7107	38.4727	0.660587		13.7136	59.0488	0.447292		13.7134	49.1263	0.47284
13.7124	38.5474	0.66187		13.7153	59.1682	0.448196		13.7151	49.2256	0.473796
13.7141	38.6223	0.663157		13.717	59.29	0.449119		13.7168	49.3243	0.474746
13.7157	38.6984	0.664463		13.7186	59.4114	0.450038		13.7184	49.4289	0.475753
13.7174	38.7757	0.66579		13.7203	59.5352	0.450976		13.7201	49.5333	0.476758
13.719	38.8527	0.667113		13.722	59.6594	0.451917		13.7218	49.6367	0.477753
13.7207	38.9313	0.668461		13.7236	59.7835	0.452857		13.7234	49.7379	0.478727
13.7224	39.0104	0.66982		13.7253	59.9072	0.453794		13.7251	49.8369	0.47968
13.724	39.0899	0.671185		13.727	60.03	0.454724		13.7268	49.9347	0.480621
13.7257	39.1703	0.672566		13.7286	60.1548	0.45567		13.7284	50.0316	0.481554
13.7274	39.25	0.673935		13.7303	60.2816	0.45663		13.7301	50.129	0.482491
13.729	39.3293	0.675297		13.732	60.4096	0.457599		13.7318	50.2272	0.483437
13.7307	39.4078	0.676643		13.7336	60.5391	0.458581		13.7334	50.3267	0.484394
13.7324	39.4855	0.677977		13.7353	60.666	0.459542		13.7351	50.4274	0.485363
13.734	39.5639	0.679323		13.737	60.7952	0.46052		13.7368	50.528	0.486331
13.7357	39.6407	0.680642		13.7386	60.922	0.461481		13.7384	50.6286	0.487299
13.7374	39.718	0.681969		13.7403	61.0446	0.46241		13.7401	50.7295	0.488271
13.739	39.7954	0.683299		13.742	61.1635	0.463311		13.7418	50.8306	0.489244
13.7407	39.8731	0.684633		13.7436	61.2941	0.4643		13.7434	50.9321	0.490221
13.7423	39.9521	0.685989		13.7453	61.427	0.465307		13.7451	51.0336	0.491198
13.744	40.0305	0.687336		13.747	61.5573	0.466293		13.7468	51.136	0.492183
13.7457	40.1103	0.688706		13.7486	61.6904	0.467301		13.7484	51.2384	0.493169
13.7473	40.1905	0.690084		13.7503	61.8244	0.468316		13.7501	51.3401	0.494148
13.749	40.2713	0.691471		13.752	61.9519	0.469283		13.7518	51.4413	0.495122
13.7507	40.3509	0.692837		13.7536	62.0773	0.470233		13.7534	51.541	0.496082
13.7523	40.4253	0.694114		13.7553	62.2042	0.471194		13.7551	51.6402	0.497036
13.754	40.5057	0.695496		13.757	62.328	0.472131		13.7568	51.7389	0.497986
13.7557	40.5881	0.69691		13.7586	62.4536	0.473083		13.7584	51.8372	0.498932
13.7573	40.6701	0.698317		13.7603	62.578	0.474026		13.7601	51.9359	0.499883
13.759	40.7529	0.69974		13.762	62.7014	0.47496		13.7618	52.0345	0.500832
13.7606	40.8354	0.701155		13.7636	62.8239	0.475888		13.7634	52.1344	0.501793
13.7623	40.9175	0.702566		13.7653	62.9446	0.476802		13.7651	52.2352	0.502763
13.764	40.9992	0.703968		13.767	63.0684	0.47774		13.7668	52.3369	0.503742
13.7656	41.0794	0.705345		13.7686	63.1904	0.478664		13.7684	52.4344	0.504681
13.7673	41.1598	0.706725		13.7703	63.3118	0.479584		13.7701	52.5315	0.505615
13.769	41.2387	0.70808		13.772	63.4367	0.48053		13.7718	52.6353	0.506614
13.7706	41.3167	0.70942		13.7736	63.564	0.481494		13.7734	52.7416	0.507637
13.7723	41.3943	0.710753		13.7753	63.6925	0.482468		13.7751	52.8481	0.508662
13.774	41.4716	0.71208		13.777	63.8209	0.48344		13.7768	52.9557	0.509698
13.7756	41.5494	0.713416		13.7786	63.95	0.484418		13.7784	53.0635	0.510735
13.7773	41.6268	0.714744		13.7803	64.0809	0.485409		13.7801	53.172	0.511779
13.7789	41.7039	0.716069		13.7819	64.2109	0.486395		13.7818	53.2809	0.512828
13.7806	41.781	0.717391		13.7836	64.3419	0.487387		13.7834	53.3892	0.513871
13.7823	41.857	0.718697		13.7853	64.4717	0.48837		13.7851	53.4978	0.514916
13.7839	41.9331	0.720004		13.7869	64.6013	0.489351		13.7868	53.6061	0.515958
13.7856	42.0093	0.721313		13.7886	64.7329	0.490349		13.7884	53.7145	0.517002
13.7873	42.0856	0.722623		13.7903	64.8643	0.491344		13.7901	53.8234	0.51805
13.7889	42.1636	0.723961		13.7919	64.995	0.492334		13.7918	53.932	0.519095
13.7906	42.2415	0.725299		13.7936	65.1207	0.493286		13.7934	54.0416	0.52015
13.7923	42.3213	0.726669		13.7953	65.2398	0.494188		13.7951	54.1514	0.521206
13.7939	42.4017	0.72805		13.7969	65.3736	0.495202		13.7968	54.2618	0.522269
13.7956	42.4823	0.729433		13.7986	65.5057	0.496202		13.7984	54.3731	0.523341
13.7972	42.5643	0.730842		13.8003	65.6398	0.497218		13.8001	54.4845	0.524413
13.7989	42.6452	0.732232		13.8019	65.772	0.49822		13.8018	54.5967	0.525493
13.8006	42.7267	0.733631		13.8036	65.9055	0.499231		13.8034	54.7088	0.526572
13.8022	42.8071	0.73501		13.8053	66.0409	0.500256		13.8051	54.8213	0.527654
13.8039	42.8852	0.736352		13.8069	66.1744	0.501268		13.8067	54.9338	0.528737
13.8056	42.9577	0.737596		13.8086	66.3101	0.502296		13.8084	55.0453	0.529811
13.8072	43.0339	0.738905		13.8103	66.4458	0.503324		13.8101	55.1575	0.53089
13.8089	43.1127	0.740257		13.8119	66.5814	0.504351		13.8117	55.2693	0.531966
13.8106	43.1907	0.741598		13.8136	66.7185	0.505389		13.8134	55.3803	0.533035
13.8122	43.2686	0.742934		13.8153	66.8533	0.506411		13.8151	55.4916	0.534106
13.8139	43.347	0.744281		13.8169	66.9876	0.507428		13.8167	55.6022	0.535171
13.8155	43.4248	0.745617		13.8186	67.1202	0.508432		13.8184	55.7135	0.536242
13.8172	43.5034	0.746967		13.8203	67.2523	0.509433		13.8201	55.8247	0.537313
13.8189	43.5824	0.748322		13.8219	67.387	0.510453		13.8217	55.9309	0.538335
13.8205	43.6616	0.749683		13.8236	67.5206	0.511465		13.8234	56.036	0.539346
13.8222	43.7428	0.751076		13.8253	67.656	0.512491		13.8251	56.1461	0.540406
13.8239	43.8242	0.752474		13.8269	67.7906	0.513511		13.8267	56.2595	0.541497
13.8255	43.9066	0.75389		13.8286	67.9255	0.514532		13.8284	56.3731	0.542591
13.8272	43.9895	0.755312		13.8303	68.0614	0.515562		13.8301	56.4869	0.543686
13.8289	44.0718	0.756726		13.8319	68.1951	0.516574		13.8317	56.6013	0.544786
13.8305	44.1544	0.758145		13.8336	68.3296	0.517594		13.8334	56.7158	0.545888
13.8322	44.2347	0.759523		13.8353	68.4633	0.518606		13.8351	56.8314	0.547001
13.8339	44.3142	0.760887		13.8369	68.5983	0.519629		13.8367	56.947	0.548114
13.8355	44.392	0.762225		13.8386	68.7391	0.520695		13.8384	57.0629	0.549229
13.8372	44.4684	0.763536		13.8403	68.8813	0.521772		13.8401	57.1799	0.550356
13.8388	44.5448	0.764847		13.8419	69.0235	0.522849		13.8417	57.2971	0.551484
13.8405	44.6199	0.766137		13.8436	69.1651	0.523922		13.8434	57.4146	0.552615
13.8422	44.695	0.767427		13.8453	69.3055	0.524986		13.8451	57.5322	0.553746
13.8438	44.77	0.768715		13.8469	69.4452	0.526044		13.8467	57.6491	0.554872
13.8455	44.8448	0.769999		13.8486	69.5731	0.527013		13.8484	57.766	0.555997
13.8472	44.9206	0.7713		13.8503	69.7153	0.52809		13.8501	57.8819	0.557112
13.8488	44.9964	0.772602		13.8519	69.8591	0.529179		13.8517	57.9975	0.558225
13.8505	45.0732	0.77392		13.8536	70.001	0.530254		13.8534	58.1127	0.559334
13.8522	45.1513	0.775261		13.8553	70.1453	0.531347		13.8551	58.227	0.560434
13.8538	45.23	0.776613		13.8569	70.2873	0.532423		13.8567	58.3412	0.561533
13.8555	45.311	0.778003		13.8586	70.429	0.533496		13.8584	58.4546	0.562625
13.8571	45.3915	0.779386		13.8603	70.5676	0.534546		13.8601	58.5681	0.563717
13.8588	45.467	0.780681		13.8619	70.7045	0.535583		13.8617	58.6805	0.564799
13.8605	45.5474	0.782062		13.8636	70.8451	0.536648		13.8634	58.7917	0.565869
13.8621	45.6306	0.78349		13.8653	70.9833	0.537695		13.8651	58.903	0.56694
13.8638	45.7147	0.784935		13.8669	71.1227	0.538751		13.8667	59.0143	0.568012
13.8655	45.7987	0.786378		13.8686	71.262	0.539806		13.8684	59.1267	0.569093
13.8671	45.8826	0.787817		13.8703	71.4014	0.540862		13.8701	59.2393	0.570178
13.8688	45.9669	0.789265		13.8719	71.5422	0.541928		13.8717	59.3521	0.571263
13.8705	46.0506	0.790702		13.8736	71.6829	0.542995		13.8734	59.4654	0.572354
13.8721	46.1344	0.792141		13.8753	71.824	0.544063		13.8751	59.573	0.573389
13.8738	46.2173	0.793564		13.8769	71.9666	0.545144		13.8767	59.6786	0.574405
13.8754	46.2988	0.794964		13.8786	72.1081	0.546215		13.8784	59.7891	0.57547
13.8771	46.3795	0.79635		13.8802	72.2515	0.547302		13.8801	59.9027	0.576563
13.8788	46.4585	0.797707		13.8819	72.3938	0.54838		13.8817	60.0175	0.577667
13.8804	46.5363	0.799043		13.8836	72.536	0.549457		13.8834	60.1323	0.578773
13.8821	46.6131	0.800361		13.8852	72.6786	0.550537		13.8851	60.2475	0.579881
13.8838	46.6886	0.801657		13.8869	72.8188	0.551599		13.8867	60.363	0.580993
13.8854	46.7637	0.802947		13.8886	72.9612	0.552678		13.8884	60.4779	0.582099
13.8871	46.837	0.804205		13.8902	73.1025	0.553748		13.8901	60.5933	0.58321
13.8888	46.9104	0.805465		13.8919	73.2442	0.554821		13.8917	60.7085	0.584318
13.8904	46.9833	0.806717		13.8936	73.3861	0.555896		13.8934	60.8243	0.585433
13.8921	47.0566	0.807975		13.8952	73.5275	0.556967		13.8951	60.9408	0.586555
13.8937	47.1319	0.809269		13.8969	73.6693	0.558041		13.8967	61.0572	0.587674
13.8954	47.2081	0.810578		13.8986	73.8087	0.559097		13.8984	61.1744	0.588803
13.8971	47.2866	0.811925		13.9002	73.9439	0.560122		13.9001	61.2916	0.589931
13.8987	47.3662	0.813292		13.9019	74.068	0.561062		13.9017	61.4088	0.591059
13.9004	47.4466	0.814672		13.9036	74.2031	0.562085		13.9034	61.527	0.592197
13.9021	47.5274	0.816059		13.9052	74.3402	0.563124		13.9051	61.645	0.593333
13.9037	47.6073	0.817431		13.9069	74.4768	0.564158		13.9067	61.764	0.594478
13.9054	47.6867	0.818795		13.9086	74.6121	0.565183		13.9084	61.8836	0.595629
13.9071	47.7651	0.820141		13.9102	74.7476	0.566209		13.9101	62.0037	0.596785
13.9087	47.8419	0.82146		13.9119	74.8807	0.567218		13.9117	62.1247	0.597949
13.9104	47.9174	0.822756		13.9136	75.0156	0.568239		13.9134	62.2459	0.599116
13.912	47.9854	0.823924		13.9152	75.1525	0.569277		13.9151	62.3683	0.600294
13.9137	48.0546	0.825112		13.9169	75.2903	0.57032		13.9167	62.4909	0.601474
13.9154	48.1249	0.826319		13.9186	75.43	0.571378		13.9184	62.6139	0.602658
13.917	48.1932	0.827492		13.9202	75.569	0.572431		13.9201	62.7372	0.603845
13.9187	48.2606	0.828649		13.9219	75.7121	0.573515		13.9217	62.8599	0.605026
13.9204	48.3266	0.829781		13.9236	75.8581	0.574622		13.9234	62.9829	0.606209
13.922	48.3925	0.830914		13.9252	76.005	0.575734		13.9251	63.1053	0.607388
13.9237	48.4593	0.83206		13.9269	76.1536	0.57686		13.9267	63.2273	0.608562
13.9254	48.5271	0.833225		13.9286	76.3024	0.577987		13.9284	63.3447	0.609692
13.927	48.5968	0.834421		13.9302	76.4543	0.579137		13.9301	63.4581	0.610783
13.9287	48.6684	0.83565		13.9319	76.6069	0.580293		13.9317	63.5753	0.611912
13.9303	48.7424	0.836921		13.9336	76.7595	0.581449		13.9334	63.6967	0.61308
13.932	48.8185	0.838227		13.9352	76.9132	0.582613		13.9351	63.8176	0.614244
13.9337	48.8961	0.839561		13.9369	77.0645	0.58376		13.9367	63.9391	0.615413
13.9353	48.9758	0.840928		13.9386	77.2158	0.584906		13.9384	64.06	0.616577
13.937	49.0562	0.84231		13.9402	77.3677	0.586057		13.9401	64.1813	0.617744
13.9387	49.1369	0.843694		13.9419	77.5184	0.587198		13.9417	64.3028	0.618913
13.9403	49.2177	0.845082		13.9436	77.6706	0.588351		13.9434	64.4239	0.620079
13.942	49.2973	0.84645		13.9452	77.8191	0.589476		13.9451	64.5457	0.621251
13.9437	49.3765	0.847809		13.9469	77.9679	0.590603		13.9467	64.6674	0.622423
13.9453	49.4544	0.849147		13.9486	78.1151	0.591718		13.9484	64.7901	0.623604
13.947	49.5309	0.85046		13.9502	78.2627	0.592836		13.9501	64.9137	0.624793
13.9487	49.6056	0.851743		13.9519	78.4128	0.593973		13.9517	65.0379	0.625989
13.9503	49.6777	0.852981		13.9536	78.5575	0.595069		13.9534	65.1632	0.627195
13.952	49.7481	0.854189		13.9552	78.6902	0.596074		13.9551	65.2888	0.628404
13.9536	49.8158	0.855352		13.9569	78.8343	0.597166		13.9567	65.4153	0.629621
13.9553	49.882	0.856488		13.9586	78.9791	0.598263		13.9584	65.5426	0.630846
13.957	49.9476	0.857615		13.9602	79.1268	0.599381		13.9601	65.6704	0.632076
13.9586	50.0126	0.858731		13.9619	79.2725	0.600485		13.9617	65.7993	0.633317
13.9603	50.0787	0.859866		13.9636	79.4175	0.601583		13.9634	65.9285	0.634561
13.962	50.1456	0.861014		13.9652	79.5626	0.602682		13.9651	66.0588	0.635815
13.9636	50.2134	0.862179		13.9669	79.7086	0.603789		13.9667	66.1898	0.637076
13.9653	50.2781	0.863291		13.9686	79.8611	0.604944		13.9684	66.3205	0.638334
13.967	50.3451	0.86444		13.9702	80.0106	0.606076		13.9701	66.4519	0.639598
13.9686	50.4167	0.86567		13.9719	80.1598	0.607207		13.9717	66.5822	0.640853
13.9703	50.4905	0.866937		13.9736	80.3106	0.608349		13.9734	66.7124	0.642106
13.9719	50.5654	0.868223		13.9752	80.4595	0.609477		13.9751	66.8419	0.643353
13.9736	50.6417	0.869533		13.9769	80.6115	0.610628		13.9767	66.9699	0.644584
13.9753	50.7183	0.870847		13.9785	80.7634	0.611779		13.9784	67.0968	0.645806
13.9769	50.7954	0.872173		13.9802	80.9145	0.612923		13.9801	67.2221	0.647012
13.9786	50.8724	0.873495		13.9819	81.0684	0.614089		13.9817	67.3428	0.648174
13.9803	50.9485	0.874802		13.9835	81.2218	0.615251		13.9834	67.4587	0.649289
13.9819	51.0241	0.8761		13.9852	81.3773	0.616429		13.9851	67.5761	0.650419
13.9836	51.0985	0.877376		13.9869	81.531	0.617594		13.9867	67.6985	0.651597
13.9853	51.1724	0.878645		13.9885	81.6847	0.618757		13.9884	67.8204	0.65277
13.9869	51.2452	0.879896		13.9902	81.8384	0.619922		13.9901	67.942	0.653941
13.9886	51.3169	0.881126		13.9919	81.9906	0.621074		13.9917	68.0643	0.655118
13.9902	51.3879	0.882345		13.9935	82.1403	0.622209		13.9934	68.1863	0.656292
13.9919	51.4572	0.883535		13.9952	82.2888	0.623333		13.9951	68.3094	0.657477
13.9936	51.5255	0.884708		13.9969	82.4373	0.624458		13.9967	68.4333	0.658669
13.9952	51.5929	0.885865		13.9985	82.5849	0.625577		13.9984	68.5575	0.659865
13.9969	51.6591	0.887002		14.0002	82.7304	0.626679		14.0001	68.6825	0.661068
13.9986	51.7245	0.888126		14.0019	82.8778	0.627795		14.0017	68.8072	0.662269
14.0002	51.7882	0.889218		14.0035	83.0263	0.62892		14.0034	68.9324	0.663473
14.0019	51.8503	0.890285		14.0052	83.1736	0.630036		14.0051	69.0573	0.664675
14.0036	51.9111	0.891329		14.0069	83.3206	0.63115		14.0067	69.1821	0.665877
14.0052	51.9707	0.892353		14.0085	83.4525	0.632149		14.0084	69.3073	0.667081
14.0069	52.0304	0.893377		14.0102	83.596	0.633236		14.0101	69.432	0.668282
14.0085	52.0898	0.894397		14.0119	83.7442	0.634358		14.0117	69.557	0.669485
14.0102	52.1499	0.89543		14.0135	83.894	0.635493		14.0134	69.6814	0.670682
14.0119	52.211	0.896478		14.0152	84.0465	0.636648		14.0151	69.8052	0.671874
14.0135	52.2725	0.897535		14.0169	84.197	0.637788		14.0167	69.9293	0.673068
14.0152	52.3354	0.898614		14.0185	84.3496	0.638944		14.0184	70.0529	0.674258
14.0169	52.3985	0.899698		14.0202	84.5069	0.640136		14.0201	70.1774	0.675457
14.0185	52.4587	0.900731		14.0219	84.6642	0.641327		14.0217	70.3029	0.676665
14.0202	52.5203	0.901789		14.0235	84.8233	0.642532		14.0234	70.4293	0.677882
14.0219	52.5858	0.902913		14.0252	84.9796	0.643716		14.0251	70.5577	0.679117
14.0235	52.6534	0.904074		14.0269	85.1371	0.644909		14.0267	70.6871	0.680363
14.0252	52.7216	0.905246		14.0285	85.2955	0.646109		14.0284	70.8186	0.681629
14.0268	52.7898	0.906417		14.0302	85.4534	0.647305		14.0301	70.9512	0.682904
14.0285	52.8585	0.907596		14.0319	85.6137	0.64852		14.0317	71.0845	0.684187
14.0302	52.9266	0.908765		14.0335	85.7726	0.649723		14.0334	71.22	0.685492
14.0318	52.9949	0.909938		14.0352	85.9326	0.650935		14.0351	71.3529	0.686771
14.0335	53.0633	0.911112		14.0369	86.0938	0.652156		14.0367	71.4823	0.688016
14.0352	53.1311	0.912278		14.0385	86.2545	0.653373		14.0384	71.6152	0.689295
14.0368	53.1993	0.913448		14.0402	86.4153	0.654592		14.0401	71.7555	0.690645
14.0385	53.2665	0.914602		14.0419	86.5708	0.655769		14.0417	71.8972	0.692009
14.0402	53.3331	0.915745		14.0435	86.7287	0.656966		14.0434	72.038	0.693365
14.0418	53.3988	0.916874		14.0452	86.8865	0.658161		14.0451	72.1785	0.694717
14.0435	53.4634	0.917983		14.0469	87.0413	0.659334		14.0467	72.318	0.69606
14.0451	53.5274	0.919082		14.0485	87.1962	0.660507		14.0484	72.4557	0.697385
14.0468	53.5903	0.920162		14.0502	87.3504	0.661675		14.0501	72.593	0.698707
14.0485	53.6527	0.921232		14.0519	87.5055	0.66285		14.0517	72.7285	0.700011
14.0501	53.714	0.922285		14.0535	87.6607	0.664026		14.0534	72.8633	0.701309
14.0518	53.7739	0.923315		14.0552	87.814	0.665187		14.0551	72.9979	0.702604
14.0535	53.833	0.924329		14.0569	87.9668	0.666344		14.0567	73.1308	0.703883
14.0551	53.8907	0.92532		14.0585	88.1185	0.667493		14.0584	73.263	0.705155
14.0568	53.9477	0.926299		14.0602	88.2659	0.66861		14.0601	73.3939	0.706416
14.0585	54.0043	0.92727		14.0619	88.4023	0.669643		14.0617	73.5248	0.707676
14.0601	54.0606	0.928236		14.0635	88.5445	0.670721		14.0634	73.6563	0.708941
14.0618	54.1172	0.929208		14.0652	88.6928	0.671844		14.0651	73.7877	0.710205
14.0634	54.1733	0.930172		14.0669	88.8411	0.672967		14.0667	73.9199	0.711478
14.0651	54.2293	0.931132		14.0685	88.9901	0.674095		14.0684	74.0518	0.712748
14.0668	54.2849	0.932087		14.0702	89.1384	0.675219		14.0701	74.1838	0.714018
14.0684	54.3399	0.933032		14.0718	89.286	0.676337		14.0717	74.3159	0.71529
14.0701	54.3948	0.933974		14.0735	89.436	0.677473		14.0734	74.4476	0.716557
14.0718	54.4461	0.934856		14.0752	89.5833	0.678589		14.0751	74.5796	0.717827
14.0734	54.4969	0.935729		14.0768	89.7339	0.67973		14.0767	74.711	0.719093
14.0751	54.5502	0.936643		14.0785	89.8844	0.68087		14.0784	74.8424	0.720357
14.0768	54.6038	0.937563		14.0802	90.0303	0.681975		14.0801	74.9739	0.721622
14.0784	54.6568	0.938474		14.0818	90.1801	0.68311		14.0817	75.1044	0.722879
14.0801	54.7088	0.939366		14.0835	90.3391	0.684315		14.0834	75.2351	0.724137
14.0818	54.76	0.940245		14.0852	90.4782	0.685368		14.0851	75.3651	0.725388
14.0834	54.8107	0.941115		14.0868	90.6222	0.686458		14.0867	75.4946	0.726635
14.0851	54.8609	0.941978		14.0885	90.7661	0.687548		14.0884	75.622	0.727861
14.0867	54.9113	0.942844		14.0902	90.9174	0.688694		14.0901	75.7427	0.729023
14.0884	54.9617	0.943708		14.0918	91.0742	0.689882		14.0917	75.8646	0.730195
14.0901	55.0114	0.944561		14.0935	91.2311	0.691071		14.0934	75.9927	0.731429
14.0917	55.0606	0.945407		14.0952	91.3926	0.692294		14.0951	76.1195	0.732649
14.0934	55.1089	0.946236		14.0968	91.5492	0.69348		14.0967	76.2461	0.733868
14.0951	55.1565	0.947053		14.0985	91.7086	0.694688		14.0984	76.3716	0.735076
14.0967	55.2035	0.94786		14.1002	91.8708	0.695917		14.1	76.4976	0.736289
14.0984	55.2501	0.948661		14.1018	92.0357	0.697166		14.1017	76.6232	0.737498
14.1001	55.2968	0.949462		14.1035	92.193	0.698358		14.1034	76.7491	0.738709
14.1017	55.3429	0.950254		14.1052	92.3534	0.699573		14.105	76.8757	0.739928
14.1034	55.3886	0.951039		14.1068	92.5268	0.700886		14.1067	77.0022	0.741145
14.105	55.4335	0.95181		14.1085	92.6868	0.702098		14.1084	77.1298	0.742373
14.1067	55.4775	0.952565		14.1102	92.8494	0.70333		14.11	77.2584	0.743611
14.1084	55.5211	0.953315		14.1118	93.0063	0.704518		14.1117	77.3889	0.744868
14.11	55.5644	0.954057		14.1135	93.1553	0.705646		14.1134	77.5221	0.746149
14.1117	55.6078	0.954803		14.1152	93.2904	0.70667		14.115	77.657	0.747448
14.1134	55.6513	0.95555		14.1168	93.429	0.70772		14.1167	77.7942	0.748769
14.115	55.6947	0.956294		14.1185	93.5712	0.708797		14.1184	77.9325	0.7501
14.1167	55.7381	0.95704		14.1202	93.7169	0.709901		14.12	78.0711	0.751433
14.1184	55.781	0.957777		14.1218	93.864	0.711015		14.1217	78.2097	0.752768
14.12	55.8238	0.958512		14.1235	94.0127	0.712142		14.1234	78.3464	0.754083
14.1217	55.8669	0.95925		14.1252	94.1633	0.713282		14.125	78.4825	0.755393
14.1233	55.9103	0.959997		14.1268	94.312	0.714409		14.1267	78.6175	0.756692
14.125	55.9529	0.960727		14.1285	94.4637	0.715558		14.1284	78.7511	0.757979
14.1267	55.9951	0.961453		14.1302	94.6161	0.716712		14.13	78.8839	0.759257
14.1283	56.04	0.962223		14.1318	94.7696	0.717875		14.1317	79.0147	0.760515
14.13	56.0865	0.963021		14.1335	94.9218	0.719028		14.1334	79.1444	0.761764
14.1317	56.1326	0.963813		14.1352	95.0753	0.72019		14.135	79.272	0.762992
14.1333	56.1786	0.964604		14.1368	95.2318	0.721376		14.1367	79.3976	0.764201
14.135	56.2239	0.965381		14.1385	95.3893	0.722569		14.1384	79.5225	0.765403
14.1367	56.2686	0.966148		14.1402	95.547	0.723764		14.14	79.6462	0.766594
14.1383	56.3126	0.966904		14.1418	95.7036	0.72495		14.1417	79.7683	0.767769
14.14	56.3554	0.96764		14.1435	95.8563	0.726106		14.1434	79.8847	0.768889
14.1416	56.3974	0.96836		14.1452	96.0119	0.727286		14.145	80.0015	0.770013
14.1433	56.4377	0.969053		14.1468	96.165	0.728445		14.1467	80.1269	0.771221
14.145	56.4767	0.969721		14.1485	96.3174	0.7296		14.1484	80.253	0.772434
14.1466	56.5144	0.970369		14.1502	96.4705	0.730759		14.15	80.3796	0.773653
14.1483	56.551	0.970997		14.1518	96.6216	0.731903		14.1517	80.507	0.774879
14.15	56.5872	0.971619		14.1535	96.7748	0.733065		14.1534	80.634	0.776101
14.1516	56.6227	0.972229		14.1552	96.9265	0.734214		14.155	80.7618	0.777331
14.1533	56.6575	0.972826		14.1568	97.0797	0.735374		14.1567	80.8889	0.778555
14.155	56.6919	0.973417		14.1585	97.2355	0.736554		14.1584	81.016	0.779778
14.1566	56.7256	0.973996		14.1602	97.3884	0.737712		14.16	81.143	0.781
14.1583	56.7591	0.974571		14.1618	97.5422	0.738877		14.1617	81.2688	0.782211
14.1599	56.7929	0.975151		14.1635	97.695	0.740035		14.1634	81.3942	0.783419
14.1616	56.8275	0.975745		14.1652	97.8479	0.741193		14.165	81.5183	0.784613
14.1633	56.8634	0.976362		14.1668	97.9992	0.742339		14.1667	81.6416	0.7858
14.1649	56.9	0.976989		14.1685	98.1386	0.743395		14.1684	81.7638	0.786975
14.1666	56.937	0.977625		14.1701	98.2798	0.744464		14.17	81.8847	0.788139
14.1683	56.9738	0.978257		14.1718	98.4281	0.745588		14.1717	82.0054	0.789301
14.1699	57.01	0.978878		14.1735	98.577	0.746716		14.1734	82.1261	0.790462
14.1716	57.0456	0.979489		14.1751	98.7247	0.747835		14.175	82.2472	0.791628
14.1733	57.0806	0.980091		14.1768	98.8682	0.748921		14.1767	82.3691	0.792802
14.1749	57.1157	0.980694		14.1785	99.0115	0.750007		14.1784	82.4921	0.793985
14.1766	57.1508	0.981296		14.1801	99.1535	0.751083		14.18	82.6166	0.795184
14.1783	57.1843	0.981871		14.1818	99.2959	0.752162		14.1817	82.7417	0.796388
14.1799	57.2164	0.982422		14.1835	99.4409	0.75326		14.1834	82.8669	0.797593
14.1816	57.2485	0.982974		14.1851	99.5846	0.754348		14.185	82.9928	0.798805
14.1832	57.2806	0.983525		14.1868	99.7324	0.755468		14.1867	83.1189	0.800018
14.1849	57.3114	0.984054		14.1885	99.8798	0.756585		14.1884	83.2455	0.801237
14.1866	57.3408	0.984558		14.1901	100.028	0.757705		14.19	83.3718	0.802453
14.1882	57.3693	0.985048		14.1918	100.179	0.758847		14.1917	83.4983	0.80367
14.1899	57.3966	0.985517		14.1935	100.325	0.759957		14.1934	83.6253	0.804892
14.1916	57.4227	0.985964		14.1951	100.472	0.761067		14.195	83.7498	0.806091
14.1932	57.4474	0.98639		14.1968	100.622	0.762207		14.1967	83.8677	0.807226
14.1949	57.4703	0.986783		14.1985	100.769	0.76332		14.1984	83.9851	0.808356
14.1966	57.4918	0.987151		14.2001	100.918	0.764447		14.2	84.1089	0.809548
14.1982	57.512	0.987498		14.2018	101.061	0.765533		14.2017	84.2331	0.810743
14.1999	57.5317	0.987836		14.2035	101.205	0.766623		14.2034	84.3567	0.811932
14.2015	57.5511	0.98817		14.2051	101.35	0.76772		14.205	84.4806	0.813125
14.2032	57.5703	0.9885		14.2068	101.49	0.768785		14.2067	84.605	0.814323
14.2049	57.5898	0.988834		14.2085	101.632	0.769857		14.2084	84.7293	0.815518
14.2065	57.6092	0.989168		14.2101	101.772	0.770916		14.21	84.8542	0.816721
14.2082	57.6287	0.989502		14.2118	101.912	0.771978		14.2117	84.9782	0.817914
14.2099	57.6485	0.989842		14.2135	102.051	0.773034		14.2134	85.1024	0.81911
14.2115	57.6686	0.990187		14.2151	102.19	0.774081		14.215	85.2263	0.820302
14.2132	57.6894	0.990545		14.2168	102.329	0.775135		14.2167	85.349	0.821483
14.2149	57.711	0.990916		14.2185	102.468	0.776193		14.2184	85.4719	0.822666
14.2165	57.7333	0.991297		14.2201	102.608	0.777252		14.22	85.5937	0.823838
14.2182	57.7559	0.991685		14.2218	102.739	0.778246		14.2217	85.7157	0.825013
14.2198	57.7781	0.992068		14.2235	102.867	0.779216		14.2234	85.8375	0.826185
14.2215	57.7997	0.992438		14.2251	103.004	0.78025		14.225	85.9587	0.827352
14.2232	57.8197	0.992782		14.2268	103.137	0.781255		14.2267	86.0794	0.828514
14.2248	57.8383	0.993101		14.2285	103.271	0.782272		14.2284	86.1991	0.829665
14.2265	57.8557	0.993399		14.2301	103.404	0.783279		14.23	86.3193	0.830823
14.2282	57.8719	0.993677		14.2318	103.534	0.784262		14.2317	86.4395	0.831979
14.2298	57.8874	0.993943		14.2335	103.67	0.785295		14.2334	86.559	0.83313
14.2315	57.9017	0.994189		14.2351	103.807	0.78633		14.235	86.6787	0.834281
14.2332	57.9147	0.994413		14.2368	103.945	0.787381		14.2367	86.797	0.83542
14.2348	57.9274	0.994631		14.2385	104.084	0.788429		14.2384	86.9141	0.836547
14.2365	57.94	0.994847		14.2401	104.219	0.789452		14.24	87.0296	0.837659
14.2381	57.9521	0.995054		14.2418	104.355	0.790484		14.2417	87.143	0.838751
14.2398	57.9638	0.995256		14.2435	104.493	0.791533		14.2434	87.2548	0.839827
14.2415	57.9753	0.995454		14.2451	104.635	0.792603		14.245	87.364	0.840878
14.2431	57.9869	0.995653		14.2468	104.777	0.793684		14.2467	87.4716	0.841913
14.2448	57.9987	0.995855		14.2485	104.918	0.794751		14.2484	87.5767	0.842925
14.2465	58.0106	0.996059		14.2501	105.062	0.795839		14.25	87.6739	0.84386
14.2481	58.0222	0.996259		14.2518	105.203	0.796908		14.2517	87.7693	0.844779
14.2498	58.0333	0.996448		14.2535	105.344	0.797976		14.2534	87.8698	0.845746
14.2515	58.0438	0.996629		14.2551	105.483	0.799028		14.255	87.97	0.84671
14.2531	58.054	0.996804		14.2568	105.618	0.800048		14.2567	88.0703	0.847675
14.2548	58.0641	0.996978		14.2585	105.75	0.801053		14.2584	88.1702	0.848637
14.2564	58.0743	0.997153		14.2601	105.877	0.802013		14.26	88.2707	0.849605
14.2581	58.0846	0.99733		14.2618	106.003	0.802967		14.2617	88.3715	0.850574
14.2598	58.0951	0.99751		14.2635	106.129	0.803923		14.2634	88.4721	0.851543
14.2614	58.1058	0.997694		14.2651	106.25	0.804837		14.265	88.5737	0.852521
14.2631	58.1167	0.997881		14.2668	106.37	0.805749		14.2667	88.6758	0.853504
14.2648	58.1278	0.998072		14.2684	106.491	0.806665		14.2684	88.7795	0.854501
14.2664	58.1388	0.99826		14.2701	106.611	0.807569		14.27	88.8845	0.855513
14.2681	58.1495	0.998444		14.2718	106.73	0.808475		14.2717	88.9907	0.856534
14.2698	58.1596	0.998618		14.2734	106.846	0.80935		14.2734	89.0981	0.857568
14.2714	58.1691	0.998781		14.2751	106.959	0.810207		14.275	89.2053	0.8586
14.2731	58.1778	0.99893		14.2768	107.068	0.811036		14.2767	89.3125	0.859632
14.2747	58.1855	0.999063		14.2784	107.187	0.811933		14.2784	89.419	0.860656
14.2764	58.1924	0.999181		14.2801	107.305	0.812829		14.28	89.5243	0.861671
14.2781	58.1983	0.999282		14.2818	107.422	0.813719		14.2817	89.6294	0.862682
14.2797	58.2031	0.999364		14.2834	107.545	0.814645		14.2834	89.7335	0.863684
14.2814	58.2068	0.999427		14.2851	107.668	0.815578		14.285	89.8375	0.864685
14.2831	58.2091	0.999467		14.2868	107.79	0.816508		14.2867	89.941	0.865681
14.2847	58.2101	0.999484		14.2884	107.913	0.817433		14.2884	90.0441	0.866673
14.2864	58.2098	0.99948		14.2901	108.029	0.818312		14.29	90.1467	0.867661
14.2881	58.2087	0.999461		14.2918	108.146	0.819204		14.2917	90.2471	0.868627
14.2897	58.2073	0.999436		14.2934	108.265	0.820105		14.2934	90.3457	0.869576
14.2914	58.2058	0.999411		14.2951	108.382	0.82099		14.295	90.4418	0.870501
14.293	58.2047	0.999392		14.2968	108.499	0.821875		14.2967	90.5348	0.871396
14.2947	58.2043	0.999386		14.2984	108.613	0.82274		14.2984	90.6252	0.872266
14.2964	58.2046	0.999391		14.3001	108.728	0.82361		14.3	90.7128	0.87311
14.298	58.2056	0.999407		14.3018	108.85	0.824533		14.3017	90.7986	0.873936
14.2997	58.2068	0.999429		14.3034	108.966	0.825414		14.3034	90.8782	0.874701
14.3014	58.2084	0.999456		14.3051	109.082	0.826287		14.305	90.9554	0.875444
14.303	58.2103	0.999488		14.3068	109.196	0.827154		14.3067	91.0374	0.876234
14.3047	58.2127	0.99953		14.3084	109.303	0.827966		14.3084	91.1194	0.877023
14.3064	58.216	0.999586		14.3101	109.413	0.828798		14.31	91.2016	0.877814
14.308	58.2201	0.999656		14.3118	109.525	0.829647		14.3117	91.2844	0.878611
14.3097	58.2248	0.999737		14.3134	109.642	0.830532		14.3134	91.3674	0.87941
14.3114	58.2296	0.99982		14.3151	109.754	0.831385		14.315	91.4525	0.880229
14.313	58.2341	0.999897		14.3168	109.865	0.832223		14.3167	91.5394	0.881066
14.3147	58.2376	0.999957		14.3184	109.976	0.833064		14.3184	91.6291	0.881929
14.3163	58.2396	0.999991		14.3201	110.088	0.833909		14.32	91.7215	0.882818
14.318	58.2401	1		14.3218	110.198	0.834742		14.3217	91.8156	0.883724
14.3197	58.2392	0.999985		14.3234	110.3	0.835521		14.3234	91.9115	0.884647
14.3213	58.2372	0.99995		14.3251	110.407	0.83633		14.325	92.0078	0.885574
14.323	58.2339	0.999893		14.3268	110.514	0.837141		14.3267	92.1041	0.886501
14.3247	58.2292	0.999813		14.3284	110.629	0.838012		14.3284	92.1999	0.887423
14.3263	58.2231	0.999708		14.3301	110.72	0.838696		14.33	92.2943	0.888331
14.328	58.2154	0.999575		14.3318	110.835	0.83957		14.3317	92.3879	0.889232
14.3297	58.206	0.999414		14.3334	110.943	0.840387		14.3334	92.4802	0.890121
14.3313	58.1952	0.999228		14.3351	111.06	0.841272		14.335	92.5717	0.891002
14.333	58.1832	0.999023		14.3368	111.147	0.841936		14.3367	92.6616	0.891867
14.3346	58.1706	0.998806		14.3384	111.258	0.842776		14.3384	92.7493	0.892711
14.3363	58.1575	0.998581		14.3401	111.364	0.843573		14.34	92.8359	0.893544
14.338	58.1444	0.998357		14.3418	111.46	0.844305		14.3417	92.9206	0.89436
14.3396	58.1316	0.998137		14.3434	111.558	0.84505		14.3434	93.0045	0.895168
14.3413	58.1191	0.997922		14.3451	111.661	0.845827		14.345	93.0877	0.895968
14.343	58.1058	0.997693		14.3468	111.761	0.846587		14.3467	93.1702	0.896762
14.3446	58.0928	0.99747		14.3484	111.859	0.847325		14.3484	93.2519	0.897548
14.3463	58.0802	0.997254		14.3501	111.961	0.848098		14.35	93.3321	0.89832
14.348	58.0677	0.99704		14.3518	112.065	0.848884		14.3517	93.4104	0.899074
14.3496	58.0551	0.996824		14.3534	112.161	0.849617		14.3534	93.4864	0.899806
14.3513	58.042	0.996599		14.3551	112.259	0.850353		14.355	93.5599	0.900513
14.3529	58.028	0.996359		14.3568	112.355	0.851081		14.3567	93.6276	0.901164
14.3546	58.0133	0.996106		14.3584	112.47	0.851958		14.3584	93.6922	0.901786
14.3563	57.9975	0.995834		14.3601	112.561	0.852641		14.36	93.7588	0.902427
14.3579	57.9806	0.995545		14.3618	112.665	0.853434		14.3617	93.8252	0.903066
14.3596	57.9629	0.99524		14.3634	112.769	0.854217		14.3634	93.8899	0.903689
14.3613	57.9443	0.99492		14.3651	112.869	0.854974		14.365	93.9541	0.904307
14.3629	57.9247	0.994584		14.3667	112.967	0.855723		14.3667	94.0176	0.904918
14.3646	57.904	0.994228		14.3684	113.065	0.856465		14.3684	94.0805	0.905524
14.3663	57.8824	0.993858		14.3701	113.159	0.857174		14.37	94.1438	0.906133
14.3679	57.8601	0.993475		14.3717	113.253	0.857887		14.3717	94.2068	0.90674
14.3696	57.837	0.993079		14.3734	113.339	0.858539		14.3734	94.2703	0.907351
14.3712	57.8139	0.992682		14.3751	113.421	0.859157		14.375	94.3339	0.907962
14.3729	57.7904	0.992279		14.3767	113.505	0.859798		14.3767	94.3974	0.908574
14.3746	57.7675	0.991885		14.3784	113.589	0.86043		14.3784	94.4615	0.909191
14.3762	57.7451	0.991501		14.3801	113.671	0.861055		14.38	94.5258	0.90981
14.3779	57.7234	0.991128		14.3817	113.75	0.861652		14.3817	94.5909	0.910436
14.3796	57.7028	0.990775		14.3834	113.822	0.862198		14.3834	94.6563	0.911066
14.3812	57.6833	0.99044		14.3851	113.902	0.862803		14.385	94.7211	0.911689
14.3829	57.6653	0.990131		14.3867	113.98	0.863392		14.3867	94.7851	0.912306
14.3846	57.6488	0.989847		14.3884	114.056	0.863969		14.3884	94.8473	0.912904
14.3862	57.6332	0.989579		14.3901	114.131	0.864533		14.39	94.9071	0.91348
14.3879	57.6184	0.989325		14.3917	114.203	0.865084		14.3917	94.9642	0.914029
14.3895	57.604	0.989077		14.3934	114.276	0.865635		14.3933	95.019	0.914556
14.3912	57.5899	0.988835		14.3951	114.35	0.866193		14.395	95.0722	0.915069
14.3929	57.5764	0.988604		14.3967	114.422	0.866744		14.3967	95.1237	0.915565
14.3945	57.5632	0.988378		14.3984	114.492	0.867271		14.3983	95.1741	0.916049
14.3962	57.5489	0.988131		14.4001	114.56	0.867783		14.4	95.223	0.91652
14.3979	57.5335	0.987868		14.4017	114.628	0.868303		14.4017	95.2703	0.916976
14.3995	57.5167	0.987579		14.4034	114.696	0.868818		14.4033	95.3159	0.917415
14.4012	57.498	0.987257		14.4051	114.764	0.869335		14.405	95.3597	0.917836
14.4029	57.4763	0.986885		14.4067	114.833	0.869853		14.4067	95.4022	0.918245
14.4045	57.4521	0.98647		14.4084	114.902	0.870375		14.4083	95.444	0.918647
14.4062	57.4252	0.986007		14.4101	114.972	0.870908		14.41	95.4832	0.919024
14.4078	57.3962	0.985509		14.4117	115.04	0.871421		14.4117	95.5216	0.919394
14.4095	57.3653	0.98498		14.4134	115.108	0.871936		14.4133	95.562	0.919783
14.4112	57.333	0.984424		14.4151	115.176	0.872456		14.415	95.6035	0.920182
14.4128	57.3	0.983858		14.4167	115.243	0.872963		14.4167	95.6454	0.920586
14.4145	57.266	0.983275		14.4184	115.311	0.873477		14.4183	95.6874	0.92099
14.4162	57.2319	0.982688		14.4201	115.377	0.873974		14.42	95.7296	0.921396
14.4178	57.1976	0.9821		14.4217	115.436	0.87442		14.4217	95.7715	0.921799
14.4195	57.1633	0.98151		14.4234	115.502	0.874923		14.4233	95.8131	0.9222
14.4212	57.1298	0.980935		14.4251	115.568	0.875419		14.425	95.8545	0.922598
14.4228	57.0969	0.980371		14.4267	115.636	0.875936		14.4267	95.8952	0.92299
14.4245	57.0643	0.97981		14.4284	115.7	0.876419		14.4283	95.9357	0.92338
14.4262	57.0325	0.979265		14.4301	115.761	0.876885		14.43	95.9755	0.923763
14.4278	57.0011	0.978727		14.4317	115.821	0.877339		14.4317	96.015	0.924143
14.4295	56.9706	0.978202		14.4334	115.88	0.877784		14.4333	96.0545	0.924523
14.4311	56.9407	0.977689		14.4351	115.937	0.878217		14.435	96.0937	0.9249
14.4328	56.9114	0.977186		14.4367	115.988	0.878605		14.4367	96.1328	0.925277
14.4345	56.883	0.976697		14.4384	116.046	0.879043		14.4383	96.1714	0.925649
14.4361	56.8544	0.976207		14.4401	116.106	0.879496		14.44	96.2091	0.926012
14.4378	56.826	0.97572		14.4417	116.17	0.879984		14.4417	96.2459	0.926366
14.4395	56.7971	0.975223		14.4434	116.233	0.880463		14.4433	96.2819	0.926713
14.4411	56.7673	0.974711		14.4451	116.293	0.880911		14.445	96.3179	0.927059
14.4428	56.7368	0.974188		14.4467	116.347	0.881324		14.4467	96.3538	0.927405
14.4445	56.7052	0.973645		14.4484	116.402	0.881743		14.4483	96.3905	0.927758
14.4461	56.6738	0.973106		14.4501	116.457	0.882157		14.45	96.4285	0.928123
14.4478	56.6433	0.972583		14.4517	116.511	0.882567		14.4517	96.4671	0.928495
14.4494	56.6086	0.971986		14.4534	116.564	0.88297		14.4533	96.5059	0.928868
14.4511	56.573	0.971375		14.4551	116.616	0.883362		14.455	96.544	0.929234
14.4528	56.5361	0.970742		14.4567	116.667	0.883745		14.4567	96.5807	0.929588
14.4544	56.499	0.970104		14.4584	116.713	0.884097		14.4583	96.6162	0.929929
14.4561	56.4606	0.969445		14.4601	116.757	0.884426		14.46	96.6504	0.930259
14.4578	56.422	0.968783		14.4617	116.798	0.884736		14.4617	96.6839	0.930582
14.4594	56.3837	0.968124		14.4634	116.837	0.885032		14.4633	96.7152	0.930883
14.4611	56.3441	0.967445		14.465	116.876	0.885332		14.465	96.7448	0.931167
14.4628	56.3047	0.966769		14.4667	116.913	0.885613		14.4667	96.7743	0.931451
14.4644	56.2657	0.966099		14.4684	116.952	0.885902		14.4683	96.8023	0.931721
14.4661	56.2252	0.965404		14.47	116.99	0.886197		14.47	96.8279	0.931967
14.4677	56.1867	0.964742		14.4717	117.032	0.886509		14.4717	96.851	0.93219
14.4694	56.1489	0.964093		14.4734	117.076	0.886843		14.4733	96.8721	0.932393
14.4711	56.1122	0.963463		14.475	117.12	0.887176		14.475	96.8924	0.932588
14.4727	56.0771	0.96286		14.4767	117.165	0.887518		14.4767	96.9121	0.932778
14.4744	56.0387	0.962202		14.4784	117.212	0.887873		14.4783	96.9317	0.932966
14.4761	56.0014	0.961561		14.48	117.258	0.888226		14.48	96.951	0.933153
14.4777	55.9648	0.960933		14.4817	117.307	0.888597		14.4817	96.9699	0.933334
14.4794	55.926	0.960266		14.4834	117.357	0.888972		14.4833	96.9883	0.933511
14.4811	55.8863	0.959585		14.485	117.406	0.889342		14.485	97.0061	0.933683
14.4827	55.8454	0.958883		14.4867	117.453	0.889702		14.4867	97.0237	0.933851
14.4844	55.8066	0.958216		14.4884	117.497	0.890032		14.4883	97.041	0.934019
14.486	55.7672	0.95754		14.49	117.535	0.890323		14.49	97.0582	0.934184
14.4877	55.7285	0.956875		14.4917	117.573	0.890607		14.4917	97.0754	0.93435
14.4894	55.6899	0.956212		14.4934	117.606	0.89086		14.4933	97.0921	0.934511
14.491	55.6503	0.955533		14.495	117.637	0.891096		14.495	97.1081	0.934665
14.4927	55.6107	0.954852		14.4967	117.665	0.89131		14.4967	97.1228	0.934806
14.4944	55.5712	0.954174		14.4984	117.691	0.891501		14.4983	97.1359	0.934931
14.496	55.5329	0.953516		14.5	117.714	0.891677		14.5	97.1474	0.935042
14.4977	55.4934	0.952838		14.5017	117.735	0.89184		14.5017	97.1573	0.935138
14.4994	55.4549	0.952177		14.5034	117.754	0.891984		14.5033	97.166	0.935222
14.501	55.4212	0.951598		14.505	117.771	0.892111		14.505	97.1739	0.935297
14.5027	55.3845	0.950969		14.5067	117.787	0.892229		14.5067	97.1808	0.935364
14.5043	55.3484	0.950349		14.5084	117.802	0.892341		14.5083	97.1868	0.935422
14.506	55.3122	0.949728		14.51	117.816	0.892451		14.51	97.1922	0.935473
14.5077	55.2761	0.949107		14.5117	117.831	0.892561		14.5117	97.1969	0.935519
14.5093	55.2403	0.948493		14.5134	117.846	0.892677		14.5133	97.2012	0.93556
14.511	55.2034	0.947859		14.515	117.861	0.892792		14.515	97.205	0.935597
14.5127	55.1659	0.947215		14.5167	117.877	0.89291		14.5167	97.2085	0.93563
14.5143	55.128	0.946564		14.5184	117.893	0.893032		14.5183	97.2117	0.935661
14.516	55.0895	0.945904		14.52	117.91	0.89316		14.52	97.2149	0.935692
14.5177	55.0508	0.945238		14.5217	117.927	0.893288		14.5217	97.218	0.935722
14.5193	55.0126	0.944583		14.5234	117.944	0.893419		14.5233	97.2208	0.935749
14.521	54.9739	0.943918		14.525	117.961	0.893552		14.525	97.2234	0.935774
14.5227	54.9351	0.943252		14.5267	117.981	0.893701		14.5267	97.2258	0.935797
14.5243	54.8962	0.942585		14.5284	118.003	0.893869		14.5283	97.2282	0.935821
14.526	54.858	0.941927		14.53	118.026	0.894045		14.53	97.2306	0.935844
14.5276	54.8201	0.941278		14.5317	118.052	0.894239		14.5317	97.2327	0.935864
14.5293	54.7809	0.940604		14.5334	118.079	0.894442		14.5333	97.2344	0.93588
14.531	54.7423	0.939941		14.535	118.106	0.894646		14.535	97.2354	0.93589
14.5326	54.7031	0.939269		14.5367	118.132	0.894848		14.5367	97.2356	0.935892
14.5343	54.6646	0.938607		14.5384	118.16	0.895059		14.5383	97.2351	0.935886
14.536	54.6261	0.937946		14.54	118.189	0.895278		14.54	97.2339	0.935876
14.5376	54.5877	0.937288		14.5417	118.218	0.895497		14.5417	97.2324	0.935861
14.5393	54.5494	0.936629		14.5434	118.243	0.895689		14.5433	97.2305	0.935843
14.541	54.5101	0.935955		14.545	118.27	0.895892		14.545	97.2282	0.93582
14.5426	54.4704	0.935273		14.5467	118.296	0.896086		14.5467	97.2251	0.93579
14.5443	54.43	0.934579		14.5484	118.32	0.896267		14.5483	97.221	0.935751
14.5459	54.3887	0.93387		14.55	118.342	0.896434		14.55	97.2159	0.935702
14.5476	54.3473	0.93316		14.5517	118.361	0.89658		14.5517	97.2098	0.935643
14.5493	54.3058	0.932447		14.5534	118.379	0.896713		14.5533	97.2028	0.935576
14.5509	54.2649	0.931744		14.555	118.394	0.896829		14.555	97.1951	0.935502
14.5526	54.2256	0.931069		14.5567	118.409	0.89694		14.5567	97.1869	0.935423
14.5543	54.1894	0.930449		14.5584	118.421	0.897032		14.5583	97.1781	0.935338
14.5559	54.1506	0.929781		14.56	118.431	0.897106		14.56	97.1687	0.935247
14.5576	54.1104	0.929092		14.5617	118.439	0.897172		14.5617	97.1585	0.935149
14.5593	54.0707	0.92841		14.5633	118.448	0.897237		14.5633	97.1475	0.935044
14.5609	54.0315	0.927737		14.565	118.458	0.897311		14.565	97.1357	0.93493
14.5626	53.9923	0.927063		14.5667	118.468	0.897392		14.5667	97.1231	0.934809
14.5642	53.954	0.926407		14.5683	118.479	0.897472		14.5683	97.1099	0.934681
14.5659	53.9155	0.925745		14.57	118.489	0.897551		14.57	97.0968	0.934555
14.5676	53.8765	0.925076		14.5717	118.5	0.897629		14.5717	97.084	0.934432
14.5692	53.8371	0.924399		14.5733	118.51	0.897705		14.5733	97.0709	0.934306
14.5709	53.7959	0.923692		14.575	118.52	0.897783		14.575	97.0575	0.934178
14.5726	53.7538	0.922969		14.5767	118.531	0.897866		14.5767	97.0446	0.934053
14.5742	53.7102	0.92222		14.5783	118.543	0.89796		14.5783	97.032	0.933932
14.5759	53.665	0.921444		14.58	118.557	0.898064		14.58	97.0196	0.933812
14.5776	53.6192	0.920658		14.5817	118.572	0.898177		14.5817	97.0072	0.933693
14.5792	53.5713	0.919834		14.5833	118.586	0.898286		14.5833	96.9947	0.933573
14.5809	53.523	0.919005		14.585	118.6	0.898386		14.585	96.9821	0.933451
14.5825	53.4731	0.918148		14.5867	118.612	0.898477		14.5867	96.9698	0.933334
14.5842	53.4218	0.917268		14.5883	118.623	0.89856		14.5883	96.9576	0.933216
14.5859	53.3698	0.916375		14.59	118.633	0.898643		14.59	96.9454	0.933099
14.5875	53.3168	0.915465		14.5917	118.644	0.898719		14.5917	96.9326	0.932975
14.5892	53.2639	0.914557		14.5933	118.653	0.89879		14.5933	96.9182	0.932836
14.5909	53.2113	0.913654		14.595	118.661	0.898853		14.595	96.9015	0.932676
14.5925	53.1594	0.912763		14.5967	118.667	0.898894		14.5967	96.882	0.932488
14.5942	53.109	0.911897		14.5983	118.671	0.898926		14.5983	96.8599	0.932276
14.5959	53.0593	0.911043		14.6	118.674	0.898947		14.6	96.8355	0.93204
14.5975	53.0111	0.910217		14.6017	118.674	0.898949		14.6017	96.8095	0.93179
14.5992	52.9651	0.909427		14.6033	118.672	0.898933		14.6033	96.7832	0.931537
14.6008	52.9168	0.908598		14.605	118.668	0.898902		14.605	96.7567	0.931283
14.6025	52.8726	0.907838		14.6067	118.662	0.898858		14.6067	96.7306	0.931031
14.6042	52.8299	0.907105		14.6083	118.654	0.898801		14.6083	96.7045	0.93078
14.6058	52.7903	0.906425		14.61	118.646	0.898736		14.61	96.6781	0.930525
14.6075	52.7546	0.905813		14.6117	118.636	0.898662		14.6117	96.6513	0.930268
14.6092	52.7132	0.905101		14.6133	118.625	0.898578		14.6133	96.6244	0.930009
14.6108	52.6729	0.904409		14.615	118.615	0.898499		14.615	96.5981	0.929756
14.6125	52.6324	0.903714		14.6167	118.604	0.898421		14.6167	96.5727	0.929511
14.6142	52.5928	0.903034		14.6183	118.595	0.898353		14.6183	96.5485	0.929279
14.6158	52.5498	0.902295		14.62	118.586	0.898282		14.62	96.5259	0.92906
14.6175	52.5047	0.901521		14.6217	118.576	0.89821		14.6217	96.504	0.92885
14.6191	52.4585	0.900727		14.6233	118.567	0.898137		14.6233	96.483	0.928648
14.6208	52.4117	0.899924		14.625	118.558	0.898073		14.625	96.4625	0.92845
14.6225	52.3679	0.899173		14.6267	118.552	0.898026		14.6267	96.4404	0.928238
14.6241	52.3198	0.898346		14.6283	118.548	0.897998		14.6283	96.416	0.928003
14.6258	52.2702	0.897495		14.63	118.547	0.897985		14.63	96.39	0.927753
14.6275	52.2211	0.896652		14.6317	118.546	0.897978		14.6317	96.3624	0.927487
14.6291	52.1751	0.895862		14.6333	118.546	0.897979		14.6333	96.3333	0.927207
14.6308	52.1252	0.895005		14.635	118.546	0.897982		14.635	96.3027	0.926913
14.6325	52.0781	0.894196		14.6367	118.547	0.89799		14.6367	96.2713	0.92661
14.6341	52.0237	0.893263		14.6383	118.549	0.898		14.6383	96.2392	0.926301
14.6358	51.9781	0.892479		14.64	118.55	0.898012		14.64	96.2069	0.92599
14.6374	51.9304	0.891661		14.6417	118.548	0.897998		14.6417	96.1749	0.925682
14.6391	51.8854	0.890888		14.6433	118.55	0.898011		14.6433	96.1431	0.925376
14.6408	51.8412	0.890128		14.645	118.554	0.898039		14.645	96.1117	0.925074
14.6424	51.7975	0.889379		14.6467	118.556	0.898056		14.6467	96.0806	0.924774
14.6441	51.7537	0.888627		14.6483	118.538	0.89792		14.6483	96.0498	0.924479
14.6458	51.7123	0.887916		14.65	118.534	0.897891		14.65	96.0195	0.924187
14.6474	51.6707	0.887201		14.6517	118.529	0.897849		14.6517	95.9898	0.923901
14.6491	51.6298	0.886499		14.6533	118.525	0.897819		14.6533	95.9615	0.923628
14.6508	51.5883	0.885786		14.655	118.527	0.897836		14.655	95.9347	0.92337
14.6524	51.5475	0.885086		14.6567	118.5	0.897632		14.6567	95.9092	0.923125
14.6541	51.5064	0.88438		14.6583	118.498	0.897614		14.6583	95.8847	0.922889
14.6557	51.4651	0.883671		14.66	118.498	0.897618		14.66	95.8605	0.922656
14.6574	51.424	0.882965		14.6616	118.508	0.897693		14.6617	95.8361	0.922421
14.6591	51.382	0.882244		14.6633	118.51	0.897704		14.6633	95.8111	0.922181
14.6607	51.3441	0.881593		14.665	118.505	0.897667		14.665	95.7858	0.921937
14.6624	51.3026	0.880881		14.6666	118.5	0.897628		14.6667	95.7603	0.921692
14.6641	51.2586	0.880126		14.6683	118.503	0.897652		14.6683	95.735	0.921449
14.6657	51.2138	0.879356		14.67	118.513	0.897726		14.67	95.7102	0.921209
14.6674	51.1675	0.878561		14.6716	118.511	0.897714		14.6717	95.6851	0.920968
14.6691	51.1208	0.87776		14.6733	118.51	0.897709		14.6733	95.6597	0.920723
14.6707	51.074	0.876956		14.675	118.507	0.897684		14.675	95.6334	0.92047
14.6724	51.027	0.876148		14.6766	118.503	0.897656		14.6767	95.6067	0.920213
14.6741	50.9809	0.875358		14.6783	118.515	0.897748		14.6783	95.5806	0.919963
14.6757	50.9348	0.874566		14.68	118.506	0.897678		14.68	95.5542	0.919708
14.6774	50.8897	0.873791		14.6816	118.491	0.897563		14.6816	95.5262	0.919438
14.679	50.8445	0.873015		14.6833	118.475	0.897439		14.6833	95.4988	0.919175
14.6807	50.7994	0.87224		14.685	118.466	0.897372		14.685	95.4717	0.918914
14.6824	50.7545	0.871469		14.6866	118.458	0.897312		14.6866	95.4445	0.918652
14.684	50.7091	0.87069		14.6883	118.448	0.897238		14.6883	95.417	0.918387
14.6857	50.6638	0.869912		14.69	118.441	0.897181		14.69	95.389	0.918118
14.6874	50.618	0.869125		14.6916	118.433	0.897121		14.6916	95.3608	0.917847
14.689	50.5717	0.868331		14.6933	118.425	0.897067		14.6933	95.3323	0.917572
14.6907	50.5253	0.867535		14.695	118.419	0.89702		14.695	95.3041	0.917301
14.6924	50.4783	0.866727		14.6966	118.413	0.896976		14.6966	95.2763	0.917033
14.694	50.4305	0.865908		14.6983	118.409	0.896941		14.6983	95.2483	0.916763
14.6957	50.3811	0.865058		14.7	118.405	0.896912		14.7	95.2202	0.916493
14.6973	50.3306	0.864192		14.7016	118.403	0.896894		14.7016	95.1912	0.916214
14.699	50.2814	0.863346		14.7033	118.401	0.896885		14.7033	95.1612	0.915925
14.7007	50.2358	0.862563		14.705	118.4	0.896875		14.705	95.1301	0.915626
14.7023	50.1921	0.861812		14.7066	118.399	0.896865		14.7066	95.0981	0.915318
14.704	50.1519	0.861123		14.7083	118.395	0.896837		14.7083	95.0659	0.915009
14.7057	50.1123	0.860444		14.71	118.39	0.896802		14.71	95.0332	0.914693
14.7073	50.0736	0.859779		14.7116	118.384	0.896756		14.7116	94.9998	0.914372
14.709	50.0328	0.859078		14.7133	118.377	0.8967		14.7133	94.9654	0.914041
14.7107	49.9931	0.858397		14.715	118.369	0.896643		14.715	94.9295	0.913695
14.7123	49.9568	0.857774		14.7166	118.361	0.896578		14.7166	94.8924	0.913338
14.714	49.919	0.857124		14.7183	118.353	0.896518		14.7183	94.8542	0.91297
14.7156	49.884	0.856523		14.72	118.344	0.896451		14.72	94.8159	0.912601
14.7173	49.8476	0.855899		14.7216	118.334	0.896373		14.7216	94.7778	0.912235
14.719	49.8124	0.855294		14.7233	118.322	0.896285		14.7233	94.7399	0.911871
14.7206	49.781	0.854755		14.725	118.31	0.896196		14.725	94.7022	0.911507
14.7223	49.7468	0.854168		14.7266	118.299	0.896107		14.7266	94.6642	0.911141
14.724	49.708	0.8535		14.7283	118.289	0.896033		14.7283	94.6257	0.910772
14.7256	49.6661	0.852783		14.73	118.28	0.895967		14.73	94.5872	0.910401
14.7273	49.6259	0.852091		14.7316	118.27	0.895892		14.7316	94.5502	0.910044
14.729	49.5857	0.851402		14.7333	118.264	0.895842		14.7333	94.5137	0.909693
14.7306	49.5469	0.850735		14.735	118.259	0.895804		14.735	94.4758	0.909329
14.7323	49.5067	0.850045		14.7366	118.253	0.895763		14.7366	94.4394	0.908978
14.7339	49.4683	0.849386		14.7383	118.25	0.895734		14.7383	94.4047	0.908644
14.7356	49.4295	0.84872		14.74	118.246	0.895709		14.74	94.3711	0.90832
14.7373	49.3896	0.848034		14.7416	118.245	0.895701		14.7416	94.3387	0.908009
14.7389	49.3495	0.847346		14.7433	118.246	0.895704		14.7433	94.3073	0.907707
14.7406	49.3048	0.846579		14.745	118.247	0.895716		14.745	94.2768	0.907413
14.7423	49.2583	0.845779		14.7466	118.249	0.895732		14.7466	94.2472	0.907128
14.7439	49.2136	0.845012		14.7483	118.252	0.895753		14.7483	94.2183	0.90685
14.7456	49.1706	0.844273		14.75	118.254	0.895768		14.75	94.1906	0.906584
14.7473	49.1287	0.843555		14.7516	118.257	0.89579		14.7516	94.1639	0.906327
14.7489	49.0881	0.842858		14.7533	118.26	0.89581		14.7533	94.1382	0.906079
14.7506	49.0472	0.842154		14.7549	118.259	0.895809		14.755	94.1135	0.905842
14.7522	49.0063	0.841453		14.7566	118.26	0.895812		14.7566	94.0895	0.905611
14.7539	48.966	0.840762		14.7583	118.26	0.895814		14.7583	94.0663	0.905387
14.7556	48.9261	0.840076		14.7599	118.26	0.895812		14.76	94.0432	0.905164
14.7572	48.8878	0.839417		14.7616	118.259	0.895807		14.7616	94.02	0.904941
14.7589	48.8506	0.83878		14.7633	118.259	0.895805		14.7633	93.9966	0.904716
14.7606	48.8143	0.838156		14.7649	118.259	0.895804		14.765	93.9721	0.90448
14.7622	48.7791	0.837551		14.7666	118.259	0.895804		14.7666	93.9468	0.904237
14.7639	48.7436	0.836941		14.7683	118.259	0.895806		14.7683	93.9208	0.903987
14.7656	48.7084	0.836338		14.7699	118.262	0.895829		14.77	93.8945	0.903733
14.7672	48.6753	0.83577		14.7716	118.267	0.895863		14.7716	93.8682	0.903481
14.7689	48.6417	0.835192		14.7733	118.272	0.895904		14.7733	93.8416	0.903224
14.7706	48.607	0.834597		14.7749	118.278	0.895947		14.775	93.8145	0.902964
14.7722	48.572	0.833996		14.7766	118.283	0.895989		14.7766	93.7863	0.902692
14.7739	48.5377	0.833406		14.7783	118.288	0.896025		14.7783	93.7567	0.902407
14.7755	48.5038	0.832824		14.7799	118.292	0.896057		14.78	93.7259	0.902111
14.7772	48.4698	0.832241		14.7816	118.295	0.896078		14.7816	93.6941	0.901804
14.7789	48.4361	0.831663		14.7833	118.297	0.896092		14.7833	93.6625	0.901501
14.7805	48.4021	0.831079		14.7849	118.298	0.8961		14.785	93.6331	0.901217
14.7822	48.3682	0.830497		14.7866	118.298	0.896103		14.7866	93.605	0.900947
14.7839	48.3344	0.829917		14.7883	118.298	0.896103		14.7883	93.5769	0.900676
14.7855	48.3004	0.829332		14.7899	118.297	0.896093		14.79	93.5506	0.900424
14.7872	48.2666	0.828751		14.7916	118.293	0.896066		14.7916	93.5266	0.900192
14.7889	48.2323	0.828163		14.7933	118.29	0.896043		14.7933	93.5047	0.899981
14.7905	48.198	0.827574		14.7949	118.288	0.896029		14.795	93.4851	0.899793
14.7922	48.1635	0.826982		14.7966	118.288	0.896028		14.7966	93.4679	0.899628
14.7938	48.1286	0.826383		14.7983	118.29	0.89604		14.7983	93.4531	0.899485
14.7955	48.0939	0.825787		14.7999	118.293	0.896063		14.8	93.4407	0.899365
14.7972	48.0588	0.825184		14.8016	118.298	0.896099		14.8016	93.4301	0.899264
14.7988	48.0237	0.824582		14.8033	118.304	0.896145		14.8033	93.4204	0.89917
14.8005	47.9886	0.823978		14.8049	118.311	0.896202		14.805	93.4108	0.899077
14.8022	47.9526	0.82336		14.8066	118.32	0.896268		14.8066	93.4001	0.898975
14.8038	47.9164	0.822739		14.8083	118.33	0.896344		14.8083	93.3877	0.898855
14.8055	47.8796	0.822107		14.8099	118.34	0.896423		14.81	93.3732	0.898716
14.8072	47.8426	0.821472		14.8116	118.352	0.896508		14.8116	93.3564	0.898554
14.8088	47.806	0.820844		14.8133	118.364	0.896602		14.8133	93.3374	0.898371
14.8105	47.7698	0.820221		14.8149	118.376	0.89669		14.815	93.316	0.898165
14.8121	47.7348	0.819621		14.8166	118.386	0.89677		14.8166	93.2922	0.897937
14.8138	47.701	0.81904		14.8183	118.396	0.896841		14.8183	93.2666	0.89769
14.8155	47.6685	0.818483		14.8199	118.404	0.896902		14.82	93.239	0.897425
14.8171	47.6374	0.817948		14.8216	118.411	0.896959		14.8216	93.2104	0.897149
14.8188	47.6069	0.817425		14.8233	118.419	0.897018		14.8233	93.1814	0.89687
14.8205	47.5795	0.816955		14.8249	118.427	0.897078		14.825	93.1533	0.8966
14.8221	47.5524	0.816489		14.8266	118.436	0.897146		14.8266	93.1269	0.896345
14.8238	47.5241	0.816003		14.8283	118.445	0.897217		14.8283	93.1028	0.896113
14.8255	47.4954	0.81551		14.8299	118.455	0.897292		14.83	93.0814	0.895907
14.8271	47.4658	0.815002		14.8316	118.465	0.897368		14.8316	93.0622	0.895723
14.8288	47.4358	0.814487		14.8333	118.475	0.897444		14.8333	93.0452	0.895559
14.8304	47.4048	0.813954		14.8349	118.486	0.897522		14.835	93.0301	0.895414
14.8321	47.3723	0.813397		14.8366	118.496	0.897604		14.8366	93.0165	0.895282
14.8338	47.3386	0.812818		14.8383	118.508	0.897696		14.8383	93.0048	0.89517
14.8354	47.3036	0.812216		14.8399	118.521	0.897793		14.84	92.9946	0.895072
14.8371	47.2677	0.8116		14.8416	118.535	0.897895		14.8416	92.985	0.89498
14.8388	47.2308	0.810967		14.8433	118.549	0.898003		14.8433	92.977	0.894902
14.8404	47.1934	0.810325		14.8449	118.565	0.898126		14.845	92.9693	0.894828
14.8421	47.1558	0.80968		14.8466	118.586	0.898282		14.8466	92.9615	0.894753
14.8438	47.1183	0.809036		14.8483	118.603	0.898414		14.8483	92.9528	0.894669
14.8454	47.0816	0.808406		14.8499	118.62	0.898539		14.85	92.9427	0.894573
14.8471	47.0463	0.807799		14.8516	118.638	0.898679		14.8516	92.9311	0.89446
14.8487	47.0124	0.807216		14.8532	118.66	0.898841		14.8533	92.9177	0.894331
14.8504	46.9802	0.806664		14.8549	118.681	0.899004		14.855	92.9028	0.894189
14.8521	46.9495	0.806136		14.8566	118.704	0.899174		14.8566	92.8869	0.894035
14.8537	46.9202	0.805633		14.8582	118.727	0.899349		14.8583	92.8703	0.893876
14.8554	46.8921	0.805151		14.8599	118.751	0.899529		14.86	92.8536	0.893715
14.8571	46.8651	0.804688		14.8616	118.775	0.899713		14.8616	92.8368	0.893553
14.8587	46.8393	0.804245		14.8632	118.798	0.899886		14.8633	92.8199	0.893391
14.8604	46.8142	0.803814		14.8649	118.82	0.900052		14.865	92.8027	0.893225
14.8621	46.7903	0.803404		14.8666	118.838	0.900195		14.8666	92.7847	0.893052
14.8637	46.7672	0.803007		14.8682	118.856	0.900328		14.8683	92.766	0.892872
14.8654	46.7447	0.802621		14.8699	118.875	0.900469		14.87	92.7465	0.892683
14.867	46.7229	0.802246		14.8716	118.893	0.900607		14.8716	92.7268	0.892494
14.8687	46.7015	0.801879		14.8732	118.908	0.900721		14.8733	92.7077	0.89231
14.8704	46.681	0.801527		14.8749	118.922	0.90083		14.875	92.6897	0.892137
14.872	46.661	0.801183		14.8766	118.937	0.900942		14.8766	92.6734	0.89198
14.8737	46.642	0.800857		14.8782	118.951	0.901051		14.8783	92.6588	0.89184
14.8754	46.6235	0.800539		14.8799	118.965	0.901155		14.88	92.646	0.891717
14.877	46.6036	0.800197		14.8816	118.978	0.901255		14.8816	92.6347	0.891608
14.8787	46.5823	0.799831		14.8832	118.991	0.901348		14.8833	92.625	0.891515
14.8804	46.5602	0.799452		14.8849	119.002	0.901437		14.885	92.617	0.891437
14.882	46.5374	0.79906		14.8866	119.014	0.901525		14.8866	92.611	0.89138
14.8837	46.5146	0.798669		14.8882	119.026	0.901616		14.8883	92.6073	0.891345
14.8854	46.492	0.798282		14.8899	119.039	0.901712		14.89	92.6063	0.891334
14.887	46.47	0.797904		14.8916	119.052	0.901815		14.8916	92.6076	0.891347
14.8887	46.4484	0.797533		14.8932	119.067	0.901929		14.8933	92.6106	0.891376
14.8903	46.4268	0.797162		14.8949	119.083	0.90205		14.895	92.6147	0.891415
14.892	46.4053	0.796793		14.8966	119.1	0.90218		14.8966	92.6193	0.891459
14.8937	46.3837	0.796422		14.8982	119.12	0.902327		14.8983	92.6237	0.891502
14.8953	46.3622	0.796052		14.8999	119.141	0.902488		14.9	92.6275	0.891539
14.897	46.3409	0.795687		14.9016	119.165	0.902668		14.9016	92.6306	0.891568
14.8987	46.3198	0.795324		14.9032	119.191	0.902867		14.9033	92.6329	0.89159
14.9003	46.2991	0.79497		14.9049	119.219	0.90308		14.905	92.6345	0.891606
14.902	46.2783	0.794612		14.9066	119.249	0.903309		14.9066	92.6357	0.891617
14.9037	46.2568	0.794242		14.9082	119.281	0.903549		14.9083	92.6372	0.891632
14.9053	46.2344	0.793859		14.9099	119.316	0.903809		14.91	92.6393	0.891652
14.907	46.2106	0.79345		14.9116	119.352	0.904085		14.9116	92.6425	0.891683
14.9086	46.1854	0.793017		14.9132	119.391	0.904379		14.9133	92.6471	0.891727
14.9103	46.1586	0.792557		14.9149	119.432	0.904688		14.915	92.6529	0.891783
14.912	46.1306	0.792076		14.9166	119.471	0.904985		14.9166	92.6601	0.891853
14.9136	46.1019	0.791584		14.9182	119.509	0.905278		14.9183	92.6679	0.891928
14.9153	46.0728	0.791084		14.9199	119.552	0.9056		14.92	92.6761	0.892006
14.917	46.0442	0.790593		14.9216	119.595	0.905929		14.9216	92.6846	0.892088
14.9186	46.0164	0.790116		14.9232	119.639	0.906256		14.9233	92.6935	0.892174
14.9203	45.9902	0.789666		14.9249	119.681	0.906579		14.925	92.7029	0.892265
14.922	45.9656	0.789243		14.9266	119.723	0.906899		14.9266	92.7127	0.892358
14.9236	45.9427	0.788849		14.9282	119.765	0.907217		14.9283	92.7224	0.892452
14.9253	45.9216	0.788488		14.9299	119.807	0.907531		14.93	92.7317	0.892541
14.9269	45.903	0.788168		14.9316	119.847	0.907839		14.9316	92.7399	0.892621
14.9286	45.8867	0.787888		14.9332	119.887	0.908139		14.9333	92.7467	0.892686
14.9303	45.8713	0.787623		14.9349	119.926	0.90843		14.935	92.752	0.892737
14.9319	45.8568	0.787376		14.9366	119.964	0.908723		14.9366	92.7564	0.892779
14.9336	45.844	0.787155		14.9382	120.001	0.909004		14.9383	92.7606	0.892819
14.9353	45.8323	0.786954		14.9399	120.039	0.909291		14.94	92.7653	0.892865
14.9369	45.8213	0.786765		14.9416	120.075	0.90956		14.9416	92.7712	0.892921
14.9386	45.8104	0.786578		14.9432	120.111	0.909835		14.9433	92.7784	0.892991
14.9403	45.7988	0.786379		14.9449	120.145	0.910089		14.945	92.7867	0.893071
14.9419	45.7862	0.786163		14.9466	120.184	0.910385		14.9466	92.7961	0.893161
14.9436	45.7724	0.785926		14.9482	120.226	0.910702		14.9483	92.8072	0.893269
14.9452	45.7574	0.785668		14.9499	120.267	0.911014		14.95	92.82	0.893392
14.9469	45.7416	0.785397		14.9515	120.315	0.911384		14.9516	92.8344	0.89353
14.9486	45.7252	0.785116		14.9532	120.363	0.911743		14.9533	92.8511	0.893691
14.9502	45.7088	0.784833		14.9549	120.409	0.912092		14.955	92.8704	0.893877
14.9519	45.6925	0.784553		14.9565	120.459	0.912471		14.9566	92.8918	0.894082
14.9536	45.6765	0.784279		14.9582	120.507	0.912835		14.9583	92.9149	0.894305
14.9552	45.661	0.784013		14.9599	120.557	0.913212		14.96	92.939	0.894537
14.9569	45.6466	0.783765		14.9615	120.606	0.913585		14.9616	92.9634	0.894772
14.9586	45.6334	0.783539		14.9632	120.654	0.913946		14.9633	92.9877	0.895005
14.9602	45.6216	0.783337		14.9649	120.704	0.91433		14.965	93.0113	0.895233
14.9619	45.6112	0.783157		14.9665	120.755	0.914714		14.9666	93.0343	0.895454
14.9635	45.6021	0.783001		14.9682	120.799	0.915043		14.9683	93.0566	0.895669
14.9652	45.5941	0.782863		14.9699	120.845	0.915396		14.97	93.0782	0.895876
14.9669	45.5868	0.782739		14.9715	120.883	0.915683		14.9716	93.0987	0.896074
14.9685	45.58	0.782622		14.9732	120.923	0.915983		14.9733	93.1178	0.896258
14.9702	45.5732	0.782505		14.9749	120.966	0.916313		14.9749	93.1355	0.896428
14.9719	45.5664	0.782388		14.9765	121.009	0.916638		14.9766	93.1519	0.896586
14.9735	45.559	0.782262		14.9782	121.053	0.91697		14.9783	93.1676	0.896737
14.9752	45.5508	0.782122		14.9799	121.098	0.917312		14.9799	93.1831	0.896886
14.9769	45.5414	0.781959		14.9815	121.145	0.917667		14.9816	93.1988	0.897037
14.9785	45.5302	0.781767		14.9832	121.193	0.918034		14.9833	93.2155	0.897199
14.9802	45.5179	0.781555		14.9849	121.243	0.91841		14.9849	93.2332	0.897369
14.9818	45.5051	0.781336		14.9865	121.293	0.918791		14.9866	93.2519	0.897548
14.9835	45.4915	0.781103		14.9882	121.343	0.919171		14.9883	93.2714	0.897736
14.9852	45.4775	0.780863		14.9899	121.394	0.919556		14.9899	93.2914	0.897928
14.9868	45.4643	0.780635		14.9915	121.446	0.919946		14.9916	93.3119	0.898126
14.9885	45.4519	0.780423		14.9932	121.497	0.920337		14.9933	93.3331	0.89833
14.9902	45.4403	0.780224		14.9949	121.551	0.920744		14.9949	93.3555	0.898546
14.9918	45.4293	0.780034		14.9965	121.604	0.921147		14.9966	93.3794	0.898776
14.9935	45.4186	0.779851		14.9982	121.659	0.921558		14.9983	93.4033	0.899006
14.9952	45.4081	0.77967		14.9999	121.713	0.921972		14.9999	93.4278	0.899241
14.9968	45.3979	0.779495		15.0015	121.767	0.922378		15.0016	93.4549	0.899502
14.9985	45.388	0.779326		15.0032	121.822	0.922795		15.0033	93.4834	0.899777
15.0001	45.3786	0.779165		15.0049	121.876	0.923206		15.0049	93.513	0.900061
15.0018	45.3698	0.779013		15.0065	121.932	0.923628		15.0066	93.5432	0.900352
15.0035	45.3611	0.778863		15.0082	121.988	0.924055		15.0083	93.5742	0.90065
15.0051	45.3522	0.77871		15.0099	122.045	0.924485		15.0099	93.6057	0.900954
15.0068	45.3427	0.778547		15.0115	122.102	0.92492		15.0116	93.6375	0.90126
15.0085	45.3323	0.778369		15.0132	122.159	0.925349		15.0133	93.6695	0.901568
15.0101	45.3212	0.778178		15.0149	122.216	0.92578		15.0149	93.7014	0.901875
15.0118	45.3092	0.777972		15.0165	122.273	0.926208		15.0166	93.7331	0.90218
15.0135	45.2967	0.777758		15.0182	122.328	0.926628		15.0183	93.7642	0.90248
15.0151	45.2841	0.777542		15.0199	122.383	0.927048		15.0199	93.7947	0.902773
15.0168	45.2717	0.777328		15.0215	122.437	0.927456		15.0216	93.8246	0.903061
15.0185	45.2595	0.777119		15.0232	122.489	0.927852		15.0233	93.8538	0.903341
15.0201	45.2476	0.776914		15.0249	122.538	0.928219		15.0249	93.8827	0.90362
15.0218	45.236	0.776716		15.0265	122.59	0.92861		15.0266	93.9119	0.903901
15.0234	45.2251	0.776529		15.0282	122.644	0.92902		15.0283	93.9412	0.904183
15.0251	45.2149	0.776353		15.0299	122.698	0.929434		15.0299	93.9716	0.904476
15.0268	45.2056	0.776193		15.0315	122.754	0.929859		15.0316	94.0032	0.904779
15.0284	45.1975	0.776055		15.0332	122.812	0.930294		15.0333	94.0362	0.905097
15.0301	45.1907	0.775938		15.0349	122.87	0.930733		15.0349	94.0704	0.905427
15.0318	45.1852	0.775844		15.0365	122.929	0.931182		15.0366	94.1056	0.905765
15.0334	45.1809	0.77577		15.0382	122.989	0.931638		15.0383	94.1416	0.906112
15.0351	45.1776	0.775713		15.0399	123.051	0.932106		15.0399	94.178	0.906462
15.0368	45.1748	0.775665		15.0415	123.115	0.932589		15.0416	94.2151	0.906819
15.0384	45.1722	0.77562		15.0432	123.18	0.933084		15.0433	94.2525	0.907179
15.0401	45.1701	0.775584		15.0449	123.248	0.933598		15.0449	94.2901	0.907541
15.0417	45.1683	0.775553		15.0465	123.317	0.934118		15.0466	94.3279	0.907905
15.0434	45.1667	0.775525		15.0482	123.386	0.934642		15.0483	94.3655	0.908267
15.0451	45.165	0.775496		15.0498	123.456	0.935171		15.0499	94.4027	0.908625
15.0467	45.1631	0.775464		15.0515	123.525	0.935697		15.0516	94.4378	0.908963
15.0484	45.161	0.775428		15.0532	123.596	0.936234		15.0533	94.4716	0.909288
15.0501	45.1588	0.77539		15.0548	123.668	0.936777		15.0549	94.5073	0.909632
15.0517	45.1567	0.775354		15.0565	123.74	0.937324		15.0566	94.5441	0.909986
15.0534	45.1551	0.775326		15.0582	123.813	0.937878		15.0583	94.5816	0.910347
15.0551	45.1543	0.775312		15.0598	123.885	0.938426		15.0599	94.6202	0.910719
15.0567	45.1543	0.775313		15.0615	123.957	0.938972		15.0616	94.6597	0.911098
15.0584	45.1553	0.775329		15.0632	124.027	0.939502		15.0633	94.7006	0.911492
15.06	45.1572	0.775362		15.0648	124.096	0.940024		15.0649	94.7426	0.911897
15.0617	45.1599	0.775409		15.0665	124.165	0.940543		15.0666	94.7862	0.912316
15.0634	45.1634	0.775469		15.0682	124.232	0.941053		15.0683	94.8316	0.912753
15.065	45.1677	0.775543		15.0698	124.301	0.941573		15.0699	94.8783	0.913202
15.0667	45.1727	0.775628		15.0715	124.369	0.942091		15.0716	94.9266	0.913667
15.0684	45.178	0.77572		15.0732	124.439	0.94262		15.0733	94.9763	0.914146
15.07	45.1832	0.775809		15.0748	124.51	0.943155		15.0749	95.0275	0.914639
15.0717	45.1879	0.77589		15.0765	124.58	0.943684		15.0766	95.0806	0.91515
15.0734	45.1919	0.775959		15.0782	124.645	0.944178		15.0783	95.1351	0.915674
15.075	45.1951	0.776014		15.0798	124.716	0.94472		15.0799	95.1911	0.916213
15.0767	45.1975	0.776055		15.0815	124.79	0.945276		15.0816	95.2483	0.916763
15.0783	45.1993	0.776085		15.0832	124.864	0.945839		15.0833	95.3057	0.917316
15.08	45.2005	0.776106		15.0848	124.938	0.946397		15.0849	95.3624	0.917862
15.0817	45.2013	0.77612		15.0865	125.011	0.946951		15.0866	95.4172	0.91839
15.0833	45.2017	0.776126		15.0882	125.083	0.947498		15.0883	95.4705	0.918903
15.085	45.2019	0.77613		15.0898	125.154	0.948035		15.0899	95.5223	0.919401
15.0867	45.2022	0.776135		15.0915	125.224	0.948566		15.0916	95.5729	0.919888
15.0883	45.2028	0.776146		15.0932	125.291	0.949076		15.0933	95.6232	0.920372
15.09	45.2041	0.776168		15.0948	125.358	0.949578		15.0949	95.6727	0.920848
15.0917	45.2062	0.776204		15.0965	125.421	0.950061		15.0966	95.7222	0.921325
15.0933	45.2091	0.776254		15.0982	125.484	0.950537		15.0983	95.7709	0.921794
15.095	45.2127	0.776316		15.0998	125.547	0.951011		15.0999	95.8188	0.922255
15.0966	45.2169	0.776387		15.1015	125.608	0.951472		15.1016	95.866	0.922709
15.0983	45.2214	0.776466		15.1032	125.67	0.951948		15.1033	95.9124	0.923156
15.1	45.2264	0.776551		15.1048	125.733	0.952424		15.1049	95.9573	0.923587
15.1016	45.2318	0.776644		15.1065	125.797	0.952908		15.1066	96.0015	0.924013
15.1033	45.2374	0.77674		15.1082	125.864	0.953416		15.1083	96.0483	0.924464
15.105	45.2429	0.776834		15.1098	125.931	0.953922		15.1099	96.0979	0.924942
15.1066	45.2478	0.776919		15.1115	126	0.954443		15.1116	96.1481	0.925425
15.1083	45.2518	0.776987		15.1132	126.072	0.954989		15.1133	96.1985	0.925909
15.11	45.2549	0.777041		15.1148	126.14	0.955504		15.1149	96.2484	0.92639
15.1116	45.2573	0.777081		15.1165	126.211	0.956039		15.1166	96.2976	0.926863
15.1133	45.2591	0.777113		15.1182	126.281	0.956572		15.1183	96.347	0.927339
15.115	45.2608	0.777142		15.1198	126.351	0.957105		15.1199	96.3967	0.927817
15.1166	45.2625	0.777171		15.1215	126.422	0.957638		15.1216	96.4474	0.928305
15.1183	45.2641	0.777198		15.1232	126.487	0.958134		15.1233	96.4993	0.928805
15.1199	45.2652	0.777216		15.1248	126.558	0.958671		15.1249	96.5523	0.929315
15.1216	45.2656	0.777224		15.1265	126.632	0.959234		15.1266	96.607	0.929842
15.1233	45.2657	0.777226		15.1282	126.709	0.959817		15.1283	96.6628	0.930378
15.1249	45.2659	0.777229		15.1298	126.783	0.960371		15.1299	96.7201	0.93093
15.1266	45.2667	0.777242		15.1315	126.847	0.960856		15.1316	96.7788	0.931495
15.1283	45.2684	0.777271		15.1332	126.912	0.961354		15.1333	96.8386	0.93207
15.1299	45.2712	0.777319		15.1348	126.979	0.961862		15.1349	96.9001	0.932662
15.1316	45.2746	0.777379		15.1365	127.048	0.96238		15.1366	96.9626	0.933264
15.1333	45.2783	0.777442		15.1382	127.115	0.962888		15.1383	97.0256	0.93387
15.1349	45.2819	0.777503		15.1398	127.18	0.963379		15.1399	97.0887	0.934477
15.1366	45.2852	0.77756		15.1415	127.244	0.963867		15.1416	97.1509	0.935076
15.1382	45.2886	0.777618		15.1432	127.311	0.964373		15.1433	97.2126	0.93567
15.1399	45.2924	0.777684		15.1448	127.378	0.96488		15.1449	97.2734	0.936256
15.1416	45.2969	0.777761		15.1465	127.441	0.965361		15.1466	97.334	0.936839
15.1432	45.3024	0.777856		15.1481	127.5	0.965808		15.1483	97.3946	0.937421
15.1449	45.3094	0.777975		15.1498	127.559	0.966257		15.1499	97.4548	0.938001
15.1466	45.3172	0.77811		15.1515	127.622	0.966729		15.1516	97.5153	0.938583
15.1482	45.3257	0.778256		15.1531	127.686	0.967215		15.1533	97.5751	0.939159
15.1499	45.3346	0.778409		15.1548	127.752	0.967714		15.1549	97.6345	0.939731
15.1516	45.3439	0.778569		15.1565	127.818	0.968218		15.1566	97.6938	0.940301
15.1532	45.3539	0.778739		15.1581	127.888	0.968744		15.1583	97.7503	0.940846
15.1549	45.3645	0.778922		15.1598	127.959	0.96928		15.1599	97.8051	0.941373
15.1565	45.3759	0.779118		15.1615	128.03	0.969822		15.1616	97.8612	0.941912
15.1582	45.3879	0.779323		15.1631	128.103	0.970377		15.1633	97.919	0.942469
15.1599	45.4001	0.779534		15.1648	128.176	0.970926		15.1649	97.9764	0.943022
15.1615	45.4123	0.779743		15.1665	128.249	0.971478		15.1666	98.0329	0.943565
15.1632	45.4243	0.779949		15.1681	128.321	0.972021		15.1683	98.0891	0.944106
15.1649	45.4357	0.780145		15.1698	128.392	0.972563		15.1699	98.1451	0.944646
15.1665	45.4464	0.780329		15.1715	128.464	0.973109		15.1716	98.2012	0.945186
15.1682	45.4565	0.780501		15.1731	128.535	0.973646		15.1733	98.2576	0.945729
15.1699	45.4657	0.780659		15.1748	128.605	0.974178		15.1749	98.3138	0.946269
15.1715	45.4739	0.780801		15.1765	128.673	0.974695		15.1766	98.3702	0.946812
15.1732	45.4811	0.780924		15.1781	128.739	0.97519		15.1783	98.4265	0.947354
15.1748	45.4871	0.781027		15.1798	128.802	0.97567		15.1799	98.4828	0.947896
15.1765	45.4922	0.781115		15.1815	128.862	0.976122		15.1816	98.5395	0.948442
15.1782	45.4966	0.781191		15.1831	128.92	0.976559		15.1833	98.5963	0.948988
15.1798	45.5007	0.78126		15.1848	128.97	0.976943		15.1849	98.6535	0.949539
15.1815	45.5045	0.781326		15.1865	129.023	0.977345		15.1866	98.711	0.950092
15.1832	45.5081	0.781387		15.1881	129.078	0.977756		15.1883	98.768	0.950641
15.1848	45.5114	0.781444		15.1898	129.13	0.978152		15.1899	98.8243	0.951183
15.1865	45.5144	0.781496		15.1915	129.181	0.97854		15.1916	98.8798	0.951717
15.1882	45.5174	0.781548		15.1931	129.232	0.978923		15.1933	98.935	0.952248
15.1898	45.5207	0.781604		15.1948	129.282	0.979304		15.1949	98.99	0.952777
15.1915	45.5244	0.781668		15.1965	129.333	0.979693		15.1966	99.0447	0.953304
15.1931	45.5288	0.781742		15.1981	129.386	0.98009		15.1983	99.0998	0.953835
15.1948	45.5334	0.781823		15.1998	129.439	0.980496		15.1999	99.155	0.954366
15.1965	45.5385	0.78191		15.2015	129.493	0.980903		15.2016	99.2108	0.954903
15.1981	45.5442	0.782007		15.2031	129.548	0.981317		15.2033	99.2674	0.955447
15.1998	45.5496	0.782099		15.2048	129.603	0.981736		15.2049	99.3248	0.956
15.2015	45.5544	0.782183		15.2065	129.657	0.982146		15.2066	99.384	0.95657
15.2031	45.5587	0.782257		15.2081	129.716	0.982592		15.2083	99.4447	0.957154
15.2048	45.5628	0.782327		15.2098	129.774	0.98303		15.2099	99.5073	0.957756
15.2065	45.567	0.782398		15.2115	129.834	0.983488		15.2116	99.5693	0.958353
15.2081	45.5714	0.782474		15.2131	129.897	0.983961		15.2133	99.6292	0.95893
15.2098	45.5765	0.782561		15.2148	129.954	0.984392		15.2149	99.6909	0.959523
15.2114	45.5822	0.78266		15.2165	130.014	0.984851		15.2166	99.7547	0.960138
15.2131	45.5888	0.782773		15.2181	130.074	0.985307		15.2183	99.818	0.960747
15.2148	45.5964	0.782903		15.2198	130.13	0.985727		15.2199	99.8809	0.961353
15.2164	45.6047	0.783046		15.2215	130.186	0.986153		15.2216	99.9427	0.961948
15.2181	45.6138	0.783203		15.2231	130.245	0.986598		15.2233	100.004	0.962536
15.2198	45.6236	0.783371		15.2248	130.302	0.98703		15.2249	100.064	0.96311
15.2214	45.6339	0.783548		15.2265	130.357	0.987444		15.2266	100.122	0.963672
15.2231	45.6446	0.783732		15.2281	130.411	0.987859		15.2283	100.179	0.964218
15.2248	45.6555	0.783919		15.2298	130.46	0.988228		15.2299	100.234	0.964746
15.2264	45.6665	0.784107		15.2315	130.509	0.988596		15.2316	100.287	0.965264
15.2281	45.6774	0.784294		15.2331	130.555	0.988945		15.2333	100.34	0.965772
15.2297	45.6882	0.784481		15.2348	130.596	0.98926		15.2349	100.393	0.966277
15.2314	45.699	0.784665		15.2365	130.645	0.989627		15.2366	100.445	0.966784
15.2331	45.7091	0.784838		15.2381	130.683	0.989914		15.2383	100.498	0.967292
15.2347	45.7186	0.785002		15.2398	130.723	0.990224		15.2399	100.551	0.967802
15.2364	45.7272	0.78515		15.2414	130.765	0.990541		15.2416	100.604	0.96831
15.2381	45.735	0.785284		15.2431	130.805	0.990844		15.2433	100.657	0.968819
15.2397	45.7425	0.785412		15.2448	130.843	0.991132		15.2449	100.709	0.969327
15.2414	45.7498	0.785538		15.2464	130.882	0.991426		15.2466	100.762	0.969831
15.2431	45.7574	0.785668		15.2481	130.915	0.991672		15.2483	100.814	0.970337
15.2447	45.7653	0.785804		15.2498	130.95	0.991943		15.2499	100.868	0.970849
15.2464	45.7735	0.785944		15.2514	130.987	0.992222		15.2516	100.921	0.971367
15.2481	45.7816	0.786084		15.2531	131.02	0.992469		15.2533	100.975	0.971885
15.2497	45.7895	0.786219		15.2548	131.056	0.992744		15.2549	101.028	0.972397
15.2514	45.798	0.786365		15.2564	131.094	0.993034		15.2566	101.081	0.972904
15.253	45.8065	0.786512		15.2581	131.13	0.993303		15.2583	101.133	0.9734
15.2547	45.8153	0.786662		15.2598	131.167	0.993586		15.2599	101.183	0.973885
15.2564	45.8245	0.78682		15.2614	131.207	0.993887		15.2616	101.232	0.974359
15.258	45.8342	0.786987		15.2631	131.244	0.994169		15.2632	101.28	0.97482
15.2597	45.8447	0.787167		15.2648	131.281	0.994444		15.2649	101.327	0.975267
15.2614	45.8557	0.787357		15.2664	131.32	0.99474		15.2666	101.37	0.975689
15.263	45.8671	0.787552		15.2681	131.36	0.995047		15.2682	101.414	0.976105
15.2647	45.8784	0.787746		15.2698	131.397	0.995322		15.2699	101.459	0.976542
15.2664	45.8893	0.787932		15.2714	131.431	0.995582		15.2716	101.503	0.976966
15.268	45.8996	0.78811		15.2731	131.464	0.995833		15.2732	101.547	0.977387
15.2697	45.9093	0.788276		15.2748	131.494	0.996059		15.2749	101.59	0.977802
15.2713	45.9182	0.788428		15.2764	131.521	0.996266		15.2766	101.632	0.978211
15.273	45.9263	0.788567		15.2781	131.544	0.996442		15.2782	101.675	0.978619
15.2747	45.9334	0.78869		15.2798	131.567	0.996612		15.2799	101.717	0.979022
15.2763	45.9394	0.788793		15.2814	131.586	0.996754		15.2816	101.759	0.979429
15.278	45.9442	0.788875		15.2831	131.603	0.996885		15.2832	101.802	0.979839
15.2797	45.9477	0.788936		15.2848	131.62	0.997016		15.2849	101.845	0.980255
15.2813	45.9506	0.788985		15.2864	131.636	0.997139		15.2866	101.889	0.980685
15.283	45.9533	0.789032		15.2881	131.651	0.997249		15.2882	101.935	0.981125
15.2847	45.9567	0.789091		15.2898	131.668	0.997376		15.2899	101.982	0.981573
15.2863	45.9616	0.789174		15.2914	131.682	0.997482		15.2916	102.029	0.982023
15.288	45.9685	0.789293		15.2931	131.698	0.997609		15.2932	102.075	0.982471
15.2896	45.9775	0.789448		15.2948	131.718	0.997759		15.2949	102.121	0.982916
15.2913	45.9882	0.789631		15.2964	131.739	0.997913		15.2966	102.167	0.983359
15.293	46.0001	0.789836		15.2981	131.761	0.998082		15.2982	102.214	0.983804
15.2946	46.0129	0.790055		15.2998	131.785	0.998263		15.2999	102.26	0.984254
15.2963	46.0263	0.790286		15.3014	131.81	0.998458		15.3016	102.307	0.984702
15.298	46.0403	0.790525		15.3031	131.837	0.998658		15.3032	102.353	0.985149
15.2996	46.0547	0.790774		15.3048	131.863	0.998859		15.3049	102.399	0.985589
15.3013	46.069	0.791018		15.3064	131.889	0.999055		15.3066	102.444	0.98602
15.303	46.0823	0.791248		15.3081	131.914	0.999241		15.3082	102.487	0.986437
15.3046	46.096	0.791481		15.3098	131.937	0.999415		15.3099	102.529	0.986838
15.3063	46.1089	0.791703		15.3114	131.958	0.999572		15.3116	102.569	0.987227
15.3079	46.1202	0.791898		15.3131	131.976	0.999712		15.3132	102.608	0.987603
15.3096	46.1298	0.792062		15.3148	131.991	0.999829		15.3149	102.646	0.987969
15.3113	46.1381	0.792205		15.3164	132.003	0.999919		15.3166	102.683	0.988326
15.3129	46.145	0.792323		15.3181	132.011	0.999977		15.3182	102.719	0.988665
15.3146	46.1511	0.792427		15.3198	132.014	1		15.3199	102.752	0.988983
15.3163	46.1564	0.792519		15.3214	132.013	0.999994		15.3216	102.784	0.989298
15.3179	46.1611	0.7926		15.3231	132.009	0.999964		15.3232	102.819	0.989632
15.3196	46.1648	0.792664		15.3248	132.003	0.99992		15.3249	102.854	0.989971
15.3213	46.1677	0.792714		15.3264	131.996	0.999867		15.3266	102.89	0.990314
15.3229	46.1699	0.79275		15.3281	131.989	0.999814		15.3282	102.926	0.990664
[truncated: 406 more rows]
