# Supplementary material for: Activation of goblet-cell stress sensor IRE1β is controlled by the mucin chaperone AGR2
Source: EMBO J. 2023 Dec 20;43(5):3. doi: 10.1038/s44318-023-00015-y (PMC10907643; doi:10.1038/s44318-023-00015-y)
Supplement: Supplementary file 6 — Source Data Fig. 4 [file 44318_2023_15_MOESM6_ESM.zip › Figure 4/4C/quantification.xlsx]

## Sheet: README
ImageJ quantification of band intensity in eluted fractions.
Values for Exp 1 correspond to the western blot shown in the main figure, Exp 2 and Exp 3 are included as replicates (repl1 and repl2 respectively in the source data file)

## Sheet: Source data
	Eluted vol (mL)	Calu-1 ctrl			Calu-1 AGR2
	14	795.163	270.607	155.778	575.163	108.364	580.163
	14.25	3790.35	625.335	1154.01	2774.33	386.678	1558.67
	14.5	8742.61	2297.33	2890.15	8317.05	1363.31	4374.69
	14.75	13221.9	6671.18	6754.88	12233.8	3854.57	7864.76
	15	13972	12138.2	10418.4	10959.2	8363.59	9075
	15.25	12969.8	11274.4	9346.25	10972.3	11422.9	9678
	15.5	8705.9	8929.42	8105.25	9990.78	14124	10101.6
	15.75	6779.66	4738.18	4434.18	11972.4	14248	10864.2
	16	4453	5681	4022.64	11921.1	10584.9	9916.42
	16.25	2054.33	2094.62	2489.15	12478.8	8809.08	9210.17
	16.5	983.184	1075.6	1495.26	11641.2	8094.37	7785.47
	16.75	366.849	662.991	716.163	8024.93	6907.25	5078.81
	17	50.121	106.95	168.364	2569.5	4494.05	3435.4
	17.25	62.121	0	0	1343.72	2637.28	992.477
	17.5	0	0	0	270.849	1111.48	212.192
	17.75	0	0	0	57.536	420.849	38.121
	18	0	0	0	0	0	0
		Exp 1	Exp 2	Exp 3	Exp 1	Exp 2	Exp 3
		Main fig	Repl1	Repl2	Main fig	Repl1	Repl2
