# Supplementary material for: Activation of goblet-cell stress sensor IRE1β is controlled by the mucin chaperone AGR2
Source: EMBO J. 2023 Dec 20;43(5):3. doi: 10.1038/s44318-023-00015-y (PMC10907643; doi:10.1038/s44318-023-00015-y)
Supplement: Supplementary file 6 — Source Data Fig. 4 [file 44318_2023_15_MOESM6_ESM.zip › Figure 4/4C/README.txt]

Western blot images of SEC elution profiles of Calu-1 cultures transduced with the doxycycline-inducible IRE1b-FLAG expression system.

Western blot images were obtained with the GE Amersham imagers which result in two distinct images: 
- a lower quality jpeg colorimetric image that includes the size marker for proper size interpretation
- a higher quality tiff image that only contains the ECL signal, without additional colorimetric data (i.e. no size marker)

Three separate runs were carried out:
- IRE1b-control: Calu-1 cells expressing only the IRE1b module, stained for FLAG (= IRE1b) expression
- no IRE1b-AGR2: Calu-1 cells expressing only constitutive AGR2, stained for AGR2
- IRE1b-agr2: Calu-1 cells expressing the IRE1b module AND constitutive AGR2, stained for both FLAG and AGR2

The separate Excel file contains the quantification of these western blot images and contains a separate README tab.
