# Supplementary material for: Activation of goblet-cell stress sensor IRE1β is controlled by the mucin chaperone AGR2
Source: EMBO J. 2023 Dec 20;43(5):3. doi: 10.1038/s44318-023-00015-y (PMC10907643; doi:10.1038/s44318-023-00015-y)
Supplement: Supplementary file 6 — Source Data Fig. 4 [file 44318_2023_15_MOESM6_ESM.zip › Figure 4/4E/README.txt]

Western blot images of HEK293T cells transfected with IRE1b-Avi, IRE1b-FLAG and AGR2 (both WT and mutants, though only WT is shown in the main panel 4E, as the mutants are the subject of figure 5C)

Western blot images were obtained with the GE Amersham imagers which result in two distinct images, both are shown: 
- a lower quality jpeg colorimetric image that includes the size marker (left)
- a higher quality tiff image that only contains the ECL signal, without additional colorimetric data (i.e. no size marker)


Important note:
As figure 4E shows a subset of the conditions also included in figure 5C (e.g. only WT Agr2, without the mutants analyzed in figure 5C).
As a result, both panels are derived from the same original blots.

The blots used for the panel 4E main figure are included in the 4E folder, but please refer to the folder for figure 5C for repeat experiments.
