# Supplementary material for: Activation of goblet-cell stress sensor IRE1β is controlled by the mucin chaperone AGR2
Source: EMBO J. 2023 Dec 20;43(5):3. doi: 10.1038/s44318-023-00015-y (PMC10907643; doi:10.1038/s44318-023-00015-y)
Supplement: Supplementary file 6 — Source Data Fig. 4 [file 44318_2023_15_MOESM6_ESM.zip › Figure 4/4F/README.txt]

Western blot images of HEK293T cultures transfected with IRE1b-FLAG, IRE1b-Avi and AGR2 as indicated for each lane.

Western blot images were obtained with the GE Amersham imagers which result in two distinct images, both are shown: 
- a lower quality jpeg colorimetric image that includes the size marker (left)
- a higher quality tiff image that only contains the ECL signal, without additional colorimetric data (i.e. no size marker)
- note that two separate tiff images are provided as both input samples and IP samples were loaden on the same blot, but required different exposure times

Aspecific bands are indicated in the images.
