# Supplementary material for: Activation of goblet-cell stress sensor IRE1β is controlled by the mucin chaperone AGR2
Source: EMBO J. 2023 Dec 20;43(5):3. doi: 10.1038/s44318-023-00015-y (PMC10907643; doi:10.1038/s44318-023-00015-y)
Supplement: Supplementary file 7 — Source Data Fig. 5 [file 44318_2023_15_MOESM7_ESM.zip]

Archive with 51 entries (40 files):
- Figure 5/
- Figure 5/5C/
- Figure 5/5C/README.txt
- Figure 5/5C/Replicates/
- Figure 5/5C/Replicates/western AGR2 - input samples repl1.tif
- Figure 5/5C/Replicates/western AGR2 - input samples repl2.tif
- Figure 5/5C/Replicates/western AGR2 - IP samples repl1.tif
- Figure 5/5C/Replicates/western FLAG - input samples repl1.tif
- Figure 5/5C/Replicates/western FLAG - input samples repl2.tif
- Figure 5/5C/Replicates/western FLAG - IP samples repl1.tif
- Figure 5/5C/Replicates/western FLAG and AGR2 - IP samples repl2.tif
- Figure 5/5C/Replicates/western streptavidin - input samples repl1.tif
- Figure 5/5C/Replicates/western streptavidin - input samples repl2.tif
- Figure 5/5C/Replicates/western streptavidin - IP samples repl1.tif
- Figure 5/5C/Replicates/western streptavidin - IP samples repl2.tif
- Figure 5/5C/Replicates/western tubulin - input samples repl1.tif
- Figure 5/5C/Replicates/western tubulin - input samples repl2.tif
- Figure 5/5C/western AGR2 - input samples .tif
- Figure 5/5C/western AGR2 - IP samples .tif
- Figure 5/5C/western FLAG - input samples .tif
- Figure 5/5C/western FLAG - IP samples .tif
- Figure 5/5C/western streptavidin - input samples .tif
- Figure 5/5C/western streptavidin - IP samples .tif
- Figure 5/5C/western tubulin - input samples .tif
- Figure 5/5D/
- Figure 5/5D/quantification AGR2 and FLAG.xlsx
- Figure 5/5E/
- Figure 5/5E/C81 - doxycycline.tif
- Figure 5/5E/C81 - no doxycycline.tif
- Figure 5/5E/E60 - doxycycline.tif
- Figure 5/5E/E60 - no doxycycline.tif
- Figure 5/5E/H117Y - doxycycline.tif
- Figure 5/5E/H117Y - no doxycycline.tif
- Figure 5/5E/K64 - doxycycline.tif
- Figure 5/5E/K64 - no doxycycline.tif
- Figure 5/5E/No AGR2 - doxycycline.tif
- Figure 5/5E/No AGR2 - no doxycycline.tif
- Figure 5/5E/WT - doxycycline.tif
- Figure 5/5E/WT - no doxycycline.tif
- Figure 5/5F/
- Figure 5/5F/Cell death percentages.xls
- Figure 5/5F/Replicate/
- Figure 5/5F/Replicate/Cell death percentages_repl.xls
- Figure 5/5G/
- Figure 5/5G/Replicate/
- Figure 5/5G/Replicate/RT-qPCR XBP1S-T_repl.xlsx
- Figure 5/5G/RT-qPCR XBP1S-T.xlsx
- Figure 5/5H/
- Figure 5/5H/qPCR BLOC1S1.xlsx
- Figure 5/5H/Replicate/
- Figure 5/5H/Replicate/qPCR BLOC1S1.xlsx
