# Supplementary material for: Activation of goblet-cell stress sensor IRE1β is controlled by the mucin chaperone AGR2
Source: EMBO J. 2023 Dec 20;43(5):3. doi: 10.1038/s44318-023-00015-y (PMC10907643; doi:10.1038/s44318-023-00015-y)
Supplement: Supplementary file 7 — Source Data Fig. 5 [file 44318_2023_15_MOESM7_ESM.zip › Figure 5/5C/README.txt]

Main figure and repl1:

Western blot images of HEK293T cultures transfected with IRE1b-FLAG, IRE1b-Avi and AGR2 WT or mutants as indicated for each lane.
Western blot images were obtained with the GE Amersham imagers which result in two distinct images, both are shown: 
- a lower quality jpeg colorimetric image that includes the size marker (left)
- a higher quality tiff image that only contains the ECL signal, without additional colorimetric data (i.e. no size marker)
Aspecific bands are indicated in the images.

Repl2:
Only the colorimetric image is shown, and in case of multiple visible bands, the specific band at the expected height is indicated with an arrow.
