# Supplementary material for: Activation of goblet-cell stress sensor IRE1β is controlled by the mucin chaperone AGR2
Source: EMBO J. 2023 Dec 20;43(5):3. doi: 10.1038/s44318-023-00015-y (PMC10907643; doi:10.1038/s44318-023-00015-y)
Supplement: Supplementary file 7 — Source Data Fig. 5 [file 44318_2023_15_MOESM7_ESM.zip › Figure 5/5D/quantification AGR2 and FLAG.xlsx]

## Sheet: source data
		No AGR2			WT			C81S			E60A			K64A			H117Y
		Main figure	repl1	repl2	Main figure	repl1	repl2	Main figure	repl1	repl2	Main figure	repl1	repl2	Main figure	repl1	repl2	Main figure	repl1	repl2
	FLAG IP	0.745455	0.870162	0.60316	0.036141	0.34223	0.17952	0.82554	1.64342	1.80166	0.15043	0.620649	0.247539	0.119413	0.32028	0.148317	1.36561	4.82069	1.23873
	AGR2 IP	0	0	0	1.35822	1.75496	1.77182	0.044598	0	0.148894	17.41251*	0.504755	1.18309	0.464884	0.064054	0.325543	0	0	0
	* this value was exluded from the figure as forced such a scale change so that it obscured all other differences between groups

## Sheet: README
	Image quantifications were carried out using image J for the band intensity of AGR2 and FLAG in both the IP samples and input samples from figure 5C and the replicates in the source data.
	IP sample band intensity was divided by the input band intensity.
