# Supplementary material for: Activation of goblet-cell stress sensor IRE1β is controlled by the mucin chaperone AGR2
Source: EMBO J. 2023 Dec 20;43(5):3. doi: 10.1038/s44318-023-00015-y (PMC10907643; doi:10.1038/s44318-023-00015-y)
Supplement: Supplementary file 7 — Source Data Fig. 5 [file 44318_2023_15_MOESM7_ESM.zip › Figure 5/5F/Cell death percentages.xls]

## Sheet: README
Cells were treated with doxycycline, percentages show the % of single cells stained with AnnV and/or LiveDead stain, as measured by flow cytometry.
"Total % cell death" is the sum of the percentages positive for AnnV, LiveDead stain or both, covering the full spectrum of apoptotic and necrotic cells.
Each datapoint represents a separate well.

## Sheet: Source data
	LD- AnnV+	LD+ AnnV+	LD+ AnnV-	LD- AnnV-	Total % dead cells
No agr2	0.0736	0.352	0.0447	0.53	0.4703
No agr2	0.0602	0.353	0.0444	0.543	0.4576
WT	0.053	0.144	0.0902	0.713	0.2872
WT	0.0556	0.15	0.0824	0.712	0.288
C181S	0.0666	0.267	0.0838	0.583	0.4174
C181S	0.0721	0.272	0.0952	0.561	0.4393
K64A	0.0416	0.132	0.163	0.664	0.3366
K64A	0.0371	0.125	0.139	0.699	0.3011
E60A	0.0507	0.123	0.145	0.681	0.3187
E60A	0.0595	0.131	0.159	0.65	0.3495
H117Y	0.0798	0.337	0.0611	0.522	0.4779
H117Y	0.0834	0.344	0.0551	0.517	0.4825
