# Supplementary material for: Activation of goblet-cell stress sensor IRE1β is controlled by the mucin chaperone AGR2
Source: EMBO J. 2023 Dec 20;43(5):3. doi: 10.1038/s44318-023-00015-y (PMC10907643; doi:10.1038/s44318-023-00015-y)
Supplement: Supplementary file 7 — Source Data Fig. 5 [file 44318_2023_15_MOESM7_ESM.zip › Figure 5/5F/Replicate/Cell death percentages_repl.xls]

## Sheet: README
Cells were treated with doxycycline, percentages show the % of single cells stained with AnnV and/or LiveDead stain, as measured by flow cytometry.
"Total % cell death" is the sum of the percentages positive for AnnV, LiveDead stain or both, covering the full spectrum of apoptotic and necrotic cells.
Each datapoint represents a separate well.

## Sheet: Source data
	LD- AnnV+	LD+ AnnV+	LD+ AnnV-	LD- AnnV-	Total % dead cells
No agr2	4.59	21.9	6.28	67.23	32.77
No agr2	4.46	22.8	6.59	66.15	33.85
No agr2	3.48	21.1	8.28	67.14	32.86
WT	3.55	13.1	11.4	71.95	28.05
WT	4.07	12.8	7.66	75.47	24.53
WT	3.57	15.2	8.83	72.4	27.6
C181S	4.54	24.3	8.01	63.15	36.85
C181S	5.11	21	7.52	66.37	33.63
C181S	4.13	21.3	8.9	65.67	34.33
K64A	3.67	17.8	11.7	66.83	33.17
K64A	4.03	16.9	11.7	67.37	32.63
K64A	4.2	19.2	10.9	65.7	34.3
E60A	4.34	18	11.3	66.36	33.64
E60A	4.78	17.3	7.78	70.14	29.86
E60A	4.29	15	7.61	73.1	26.9
H117Y	3.42	25.9	12	58.68	41.32
H117Y	3.62	24.7	12	59.68	40.32
H117Y	3.45	24	12.2	60.35	39.65
