# Supplementary material for: Activation of goblet-cell stress sensor IRE1β is controlled by the mucin chaperone AGR2
Source: EMBO J. 2023 Dec 20;43(5):3. doi: 10.1038/s44318-023-00015-y (PMC10907643; doi:10.1038/s44318-023-00015-y)
Supplement: Supplementary file 7 — Source Data Fig. 5 [file 44318_2023_15_MOESM7_ESM.zip › Figure 5/5G/RT-qPCR XBP1S-T.xlsx]

## Sheet: README
	The three datapoints represent three wells in a well plate, all treated, processed and analyzed simultaneously.
	Relative expression (CNRQ values) were calculated from the Ct values using qBase plus.
	To obtain XBP1S/T, the CNRQ values for XBP1S in each sample were divided by those obtained for XBP1T, yielding XBP1S/T (separate values for XBP1S and XBP1T are included in the source file)

## Sheet: source data
	CNRQ XBP1S
		No AGR2	No AGR2	WT	C81S	E60A	K64A	H117Y
	Doxycycline	-	+	+	+	+	+	+
		0.3396	7.808	1.371	5.309	1.813	0.9989	8.084
		0.2474	8.065	1.061	5.212	1.285	1.032	7.534
		0.2277	7.56	1.476	5.42	1.086	0.9149	7.917
	CNRQ XBP1T
		No AGR2	No AGR2	WT	C81S	E60A	K64A	H117Y
	Doxycycline	-	+	+	+	+	+	+
		0.5458	0.4273	1.322	0.7508	1.109	1.184	0.5334
		0.569	0.4774	1.167	0.7596	1.014	1.209	0.4735
		0.5446	0.4444	1.401	0.7474	0.6973	1.104	0.5023
	CNRQ XBP1S / XBP1T
		No AGR2	No AGR2	WT	C81S	E60A	K64A	H117Y
	Doxycycline	-	+	+	+	+	+	+
		0.6221	18.27	1.037	7.07	1.634	0.8439	15.16
		0.4348	16.89	0.9086	6.861	1.267	0.8537	15.91
		0.4181	17.01	1.053	7.252	1.557	0.8284	15.76
