# Supplementary material for: Activation of goblet-cell stress sensor IRE1β is controlled by the mucin chaperone AGR2
Source: EMBO J. 2023 Dec 20;43(5):3. doi: 10.1038/s44318-023-00015-y (PMC10907643; doi:10.1038/s44318-023-00015-y)
Supplement: Supplementary file 7 — Source Data Fig. 5 [file 44318_2023_15_MOESM7_ESM.zip › Figure 5/5H/qPCR BLOC1S1.xlsx]

## Sheet: README
The three datapoints represent three wells in a well plate, all treated, processed and analyzed simultaneously.
Relative expression (CNRQ values) were calculated from the Ct values using qBase plus.

## Sheet: Source data
	CNRQ BLOC1S1
	No AGR2	No AGR2	WT	C81S	E60A	K64A	H117Y
Doxycycline	-	+	+	+	+	+	+
	1.109	0.09363	1.398	0.5573	1.375	1.375	0.1241
	1.295	0.1272	1.151	0.5809	1.239	1.035	0.1162
	1.495	0.1132	1.439	0.4686	1.391	0.7421	0.0917
