# Supplementary material for: Activation of goblet-cell stress sensor IRE1β is controlled by the mucin chaperone AGR2
Source: EMBO J. 2023 Dec 20;43(5):3. doi: 10.1038/s44318-023-00015-y (PMC10907643; doi:10.1038/s44318-023-00015-y)
Supplement: Supplementary file 7 — Source Data Fig. 5 [file 44318_2023_15_MOESM7_ESM.zip › Figure 5/5H/Replicate/qPCR BLOC1S1.xlsx]

## Sheet: README
The three datapoints represent three wells in a well plate, all treated, processed and analyzed simultaneously.
Relative expression (CNRQ values) were calculated from the Ct values using qBase plus.

## Sheet: Source data
	CNRQ BLOC1S1
	No AGR2	No AGR2	WT	C81S	E60A	K64A	H117Y
Doxycycline	-	+	+	+	+	+	+
	1.562	1.455	1.322	0.9401	1.113	0.9721	0.2082
	1.596	1.386	1.167	0.5929	1.058	1.397	0.1563
	2.084	1.334	1.401	0.5341	1.139	0.9891	0.1364
